# Supplementary material for: Genomic, functional and structural analyses elucidate evolutionary innovation within the sea anemone 8 toxin family
Source: BMC Biol. 2023 May 24;21:121. doi: 10.1186/s12915-023-01617-y (PMC10210398; doi:10.1186/s12915-023-01617-y)
Supplement: Supplementary file 1 — Additional file 1: Table S1. Repeats masked in the genomes of A. tenebrosa and T. stephensoni. [file 12915_2023_1617_MOESM1_ESM.xls]

## Sheet: 1_table_s1
	A. tenebrosa		T. stephensoni
Repeat Class	Nt masked	% masked	Nt masked	% masked
DNA	9829854	3.14	7692305	1.72
LINE	4695670	1.5	7554675	1.69
LTR	41149192	13.16	30839449	6.89
MITE	26200481	8.38	41367077	9.24
RC	417313	0.13	1917466	0.43
Satellite	112468	0.04	1040798	0.23
Simple repeat	204204	0.07	324491	0.07
SINE	1540055	0.49	1456064	0.33
SINE-like	98150	0.03	54894	0.01
Unknown	16659416	5.33	29977185	6.7
