# Supplementary material for: Genomic, functional and structural analyses elucidate evolutionary innovation within the sea anemone 8 toxin family
Source: BMC Biol. 2023 May 24;21:121. doi: 10.1186/s12915-023-01617-y (PMC10210398; doi:10.1186/s12915-023-01617-y)
Supplement: Supplementary file 2 — Additional file 2: Table S2. CAFE was used to identify expanded gene families encoding putative toxinsacross actiniarian superfamilies Actinioidea, Edwardsioidea and Metridioidea. Species: Telmatactis = T. stephensoni; Paraphelliactis = P. xishaensis; Exaiptasia = E. diaphana; Actinia = A. tenebrosa; Nematostella = N. vectensis. Uncharacterised toxin gene families have been designated U# or Z#. [file 12915_2023_1617_MOESM2_ESM.txt]

Species	Expanded Orthogroup	Putative Toxin Gene Families
Telmatactis	OG0000200	FactorV-like_L1
Telmatactis	OG0000228	Z3
Telmatactis	OG0000508	Z6
Telmatactis	OG0000570	FactorV-like_L1
Telmatactis	OG0000636	CREC
Telmatactis	OG0000700	FactorV-like_L3
Telmatactis	OG0000841	IGFBP-like_L2
Telmatactis	OG0000924	Peptidase_M12A_L2
Telmatactis	OG0001131	FactorV-like_L3
Telmatactis	OG0001408	Peptidase_M12A_L7
Telmatactis	OG0001452	Peptidase_M12A_L1, Peptidase_M12A_L4
Telmatactis	OG0001503	FactorV-like_L1
Telmatactis	OG0001654	Peptidase_S1_L1
Telmatactis	OG0001663	PLA2_L1
Telmatactis	OG0001684	ShK-like_L2
Telmatactis	OG0001912	FactorV-like_L3
Telmatactis	OG0002282	IGFBP-like_L3
Telmatactis	OG0007619	Sea_Anemone_8
Telmatactis	OG0008704	ShK-like_L2
Telmatactis	OG0016521	FactorV-like_L3
Telmatactis	OG0018001	U15
Paraphelliactis	OG0000215	IGFBP-like_L1, IGFBP-like_L2, IGFBP-like_L3
Paraphelliactis	OG0000450	IGFBP-like_L2, IGFBP-like_L3
Paraphelliactis	OG0000778	IGFBP-like_L3
Paraphelliactis	OG0001257	FactorV-like_L1, FactorV-like_L2, FactorV-like_L3
Paraphelliactis	OG0001433	Peptidase_S1_L1
Paraphelliactis	OG0001607	FactorV-like_L3
Paraphelliactis	OG0001625	Kazal-like_L2
Paraphelliactis	OG0003153	FactorV-like_L2
Paraphelliactis	OG0010929	Peptidase_S1_L1
Paraphelliactis	OG0023536	IGFBP-like_L3
Exaiptasia	OG0000017	IGFBP-like_L3
Exaiptasia	OG0000152	FactorV-like_L1
Exaiptasia	OG0000159	FactorV-like_L1
Exaiptasia	OG0000200	FactorV-like_L1
Exaiptasia	OG0000233	IGFBP-like_L3
Exaiptasia	OG0000369	FactorV-like_L2
Exaiptasia	OG0000921	IGFBP-like_L3
Exaiptasia	OG0001029	Peptidase_M12A_L1, Peptidase_M12A_L6
Exaiptasia	OG0001066	Peptidase_M12A_L1
Exaiptasia	OG0001194	Peptidase_M12A_L1
Exaiptasia	OG0001344	Peptidase_M12A_L5
Exaiptasia	OG0001452	Peptidase_M12A_L1, Peptidase_M12A_L4
Exaiptasia	OG0001625	Kazal-like_L2
Exaiptasia	OG0002274	IGFBP-like_L3
Exaiptasia	OG0006279	IGFBP-like_L3
Actinia	OG0000203	IGFBP-like_L2, IGFBP-like_L3
Actinia	OG0002170	U11_L1
Actinia	OG0002840	IGFBP-like_L3
Actinia	OG0006503	FactorV-like_L2
Nematostella	OG0010929	Peptidase_S1_L1
Nematostella	OG0023536	IGFBP-like_L3
