# Supplementary material for: Genomic, functional and structural analyses elucidate evolutionary innovation within the sea anemone 8 toxin family
Source: BMC Biol. 2023 May 24;21:121. doi: 10.1186/s12915-023-01617-y (PMC10210398; doi:10.1186/s12915-023-01617-y)
Supplement: Supplementary file 3 — Additional file 3: File S1. Supporting data values for figures. Fig. 2A_I. MCScanX duplication classification. Fig. 2A_II. MCScanX collinear blocks. Fig. 3A. A. tenebrosa SA8 expression matrix. Fig. 3B. T. stephensoni SA8 expression matrix. Fig. 4A. T. stephensoni WGCNA module membership. Fig. 4B. A. tenebrosa WGCNA module membership. Fig. 6. SA8 phylogenetic distance matrix. Fig. 8_Fig. S9. patch clamp electrophysiology measurements. [file 12915_2023_1617_MOESM3_ESM.xlsx]

## Sheet: Fig2A_I
actinia	evm.model.PGA_scaffold0__85_contigs__length_37466705.1	1
actinia	evm.model.PGA_scaffold0__85_contigs__length_37466705.2	1
actinia	PGA_scaffold0__85_contigs__length_37466705.act_scaff_1158003.mrna1	0
actinia	evm.model.PGA_scaffold0__85_contigs__length_37466705.3	0
actinia	evm.model.PGA_scaffold0__85_contigs__length_37466705.4	0
actinia	evm.model.PGA_scaffold0__85_contigs__length_37466705.5	0
actinia	evm.model.PGA_scaffold0__85_contigs__length_37466705.6	0
actinia	evm.model.PGA_scaffold0__85_contigs__length_37466705.7	0
actinia	evm.model.PGA_scaffold0__85_contigs__length_37466705.8.1.5d659f4e	0
actinia	evm.model.PGA_scaffold0__85_contigs__length_37466705.8.2.5d659f4e	0
actinia	evm.model.PGA_scaffold0__85_contigs__length_37466705.8	1
actinia	evm.model.PGA_scaffold0__85_contigs__length_37466705.9	1
actinia	evm.model.PGA_scaffold0__85_contigs__length_37466705.10	0
actinia	evm.model.PGA_scaffold0__85_contigs__length_37466705.11	1
actinia	evm.model.PGA_scaffold0__85_contigs__length_37466705.12	0
actinia	evm.model.PGA_scaffold0__85_contigs__length_37466705.13	1
actinia	evm.model.PGA_scaffold0__85_contigs__length_37466705.14	0
actinia	evm.model.PGA_scaffold0__85_contigs__length_37466705.14.1.5d659fd5	0
actinia	evm.model.PGA_scaffold0__85_contigs__length_37466705.15	0
actinia	evm.model.PGA_scaffold0__85_contigs__length_37466705.16	2
actinia	evm.model.PGA_scaffold0__85_contigs__length_37466705.16.1.5d659f4f.1.5d6d26a7	0
actinia	evm.model.PGA_scaffold0__85_contigs__length_37466705.16.1.5d659f4f	0
actinia	evm.model.PGA_scaffold0__85_contigs__length_37466705.17.2.5d659fd6	0
actinia	evm.model.PGA_scaffold0__85_contigs__length_37466705.17	0
actinia	evm.model.PGA_scaffold0__85_contigs__length_37466705.17.1.5d659fd6	1
actinia	evm.model.PGA_scaffold0__85_contigs__length_37466705.18	1
actinia	evm.model.PGA_scaffold0__85_contigs__length_37466705.19	3
actinia	evm.model.PGA_scaffold0__85_contigs__length_37466705.20	3
actinia	evm.model.PGA_scaffold0__85_contigs__length_37466705.22	1
actinia	evm.model.PGA_scaffold0__85_contigs__length_37466705.23	0
actinia	evm.model.PGA_scaffold0__85_contigs__length_37466705.24	1
actinia	evm.model.PGA_scaffold0__85_contigs__length_37466705.25	1
actinia	evm.model.PGA_scaffold0__85_contigs__length_37466705.26	1
actinia	evm.model.PGA_scaffold0__85_contigs__length_37466705.27	3
actinia	evm.model.PGA_scaffold0__85_contigs__length_37466705.28	3
actinia	evm.model.PGA_scaffold0__85_contigs__length_37466705.29	1
actinia	evm.model.PGA_scaffold0__85_contigs__length_37466705.29.1.5d659f51	0
actinia	evm.model.PGA_scaffold0__85_contigs__length_37466705.29.2.5d659f51	0
actinia	evm.model.PGA_scaffold0__85_contigs__length_37466705.30	0
actinia	evm.model.PGA_scaffold0__85_contigs__length_37466705.31	1
actinia	evm.model.PGA_scaffold0__85_contigs__length_37466705.32	0
actinia	evm.model.PGA_scaffold0__85_contigs__length_37466705.33	1
actinia	evm.model.PGA_scaffold0__85_contigs__length_37466705.34	1
actinia	evm.model.PGA_scaffold0__85_contigs__length_37466705.35.1.5d659fd6	0
actinia	evm.model.PGA_scaffold0__85_contigs__length_37466705.35	0
actinia	evm.model.PGA_scaffold0__85_contigs__length_37466705.35.2.5d659fd6	0
actinia	evm.model.PGA_scaffold0__85_contigs__length_37466705.36	0
actinia	evm.model.PGA_scaffold0__85_contigs__length_37466705.37	0
actinia	evm.model.PGA_scaffold0__85_contigs__length_37466705.38	0
actinia	evm.model.PGA_scaffold0__85_contigs__length_37466705.38.1.5d659f52	0
actinia	evm.model.PGA_scaffold0__85_contigs__length_37466705.39	1
actinia	evm.model.PGA_scaffold0__85_contigs__length_37466705.40	2
actinia	evm.model.PGA_scaffold0__85_contigs__length_37466705.40.1.5d659f53	0
actinia	evm.model.PGA_scaffold0__85_contigs__length_37466705.41	2
actinia	evm.model.PGA_scaffold0__85_contigs__length_37466705.41.1.5d659f53	0
actinia	evm.model.PGA_scaffold0__85_contigs__length_37466705.42	0
actinia	evm.model.PGA_scaffold0__85_contigs__length_37466705.43	0
actinia	evm.model.PGA_scaffold0__85_contigs__length_37466705.44	1
actinia	evm.model.PGA_scaffold0__85_contigs__length_37466705.45	0
actinia	evm.model.PGA_scaffold0__85_contigs__length_37466705.46	0
actinia	evm.model.PGA_scaffold0__85_contigs__length_37466705.46.1.5d659f54	0
actinia	evm.model.PGA_scaffold0__85_contigs__length_37466705.47	1
actinia	evm.model.PGA_scaffold0__85_contigs__length_37466705.48	1
actinia	evm.model.PGA_scaffold0__85_contigs__length_37466705.49	1
actinia	evm.model.PGA_scaffold0__85_contigs__length_37466705.50	1
actinia	evm.model.PGA_scaffold0__85_contigs__length_37466705.51	1
actinia	evm.model.PGA_scaffold0__85_contigs__length_37466705.52	1
actinia	evm.model.PGA_scaffold0__85_contigs__length_37466705.53	1
actinia	evm.model.PGA_scaffold0__85_contigs__length_37466705.54	1
actinia	evm.model.PGA_scaffold0__85_contigs__length_37466705.55	1
actinia	evm.model.PGA_scaffold0__85_contigs__length_37466705.56	1
actinia	evm.model.PGA_scaffold0__85_contigs__length_37466705.58	1
actinia	evm.model.PGA_scaffold0__85_contigs__length_37466705.59	1
actinia	evm.model.PGA_scaffold0__85_contigs__length_37466705.60	1
actinia	evm.model.PGA_scaffold0__85_contigs__length_37466705.62	1
actinia	evm.model.PGA_scaffold0__85_contigs__length_37466705.63	1
actinia	evm.model.PGA_scaffold0__85_contigs__length_37466705.64	1
actinia	PGA_scaffold0__85_contigs__length_37466705.act_scaff_1049484.mrna1	0
actinia	evm.model.PGA_scaffold0__85_contigs__length_37466705.65	0
actinia	PGA_scaffold0__85_contigs__length_37466705.evm.model.PGA_scaffold9__36_contigs__length_13948895.2105.mrna12	1
actinia	evm.model.PGA_scaffold0__85_contigs__length_37466705.66	0
actinia	evm.model.PGA_scaffold0__85_contigs__length_37466705.67	0
actinia	evm.model.PGA_scaffold0__85_contigs__length_37466705.68	1
actinia	evm.model.PGA_scaffold0__85_contigs__length_37466705.69	0
actinia	evm.model.PGA_scaffold0__85_contigs__length_37466705.70	1
actinia	evm.model.PGA_scaffold0__85_contigs__length_37466705.71	0
actinia	evm.model.PGA_scaffold0__85_contigs__length_37466705.72	1
actinia	evm.model.PGA_scaffold0__85_contigs__length_37466705.72.1.5d659f55	0
actinia	evm.model.PGA_scaffold0__85_contigs__length_37466705.73	1
actinia	evm.model.PGA_scaffold0__85_contigs__length_37466705.74	1
actinia	evm.model.PGA_scaffold0__85_contigs__length_37466705.75.1.5d659fd7	0
actinia	evm.model.PGA_scaffold0__85_contigs__length_37466705.75	1
actinia	evm.model.PGA_scaffold0__85_contigs__length_37466705.76	0
actinia	evm.model.PGA_scaffold0__85_contigs__length_37466705.77	1
actinia	evm.model.PGA_scaffold0__85_contigs__length_37466705.78	1
actinia	evm.model.PGA_scaffold0__85_contigs__length_37466705.79	1
actinia	evm.model.PGA_scaffold0__85_contigs__length_37466705.80	1
actinia	evm.model.PGA_scaffold0__85_contigs__length_37466705.81	1
actinia	evm.model.PGA_scaffold0__85_contigs__length_37466705.82	1
actinia	evm.model.PGA_scaffold0__85_contigs__length_37466705.83	1
actinia	evm.model.PGA_scaffold0__85_contigs__length_37466705.84	1
actinia	evm.model.PGA_scaffold0__85_contigs__length_37466705.85	1
actinia	evm.model.PGA_scaffold0__85_contigs__length_37466705.86	1
actinia	evm.model.PGA_scaffold0__85_contigs__length_37466705.86.1.5d659f57	0
actinia	evm.model.PGA_scaffold0__85_contigs__length_37466705.86.2.5d659f57	0
actinia	evm.model.PGA_scaffold0__85_contigs__length_37466705.87	1
actinia	evm.model.PGA_scaffold0__85_contigs__length_37466705.88	0
actinia	evm.model.PGA_scaffold0__85_contigs__length_37466705.88.1.5d659fd7	1
actinia	evm.model.PGA_scaffold0__85_contigs__length_37466705.88.2.5d659fd8	0
actinia	evm.model.PGA_scaffold0__85_contigs__length_37466705.88.3.5d659fd8	0
actinia	evm.model.PGA_scaffold0__85_contigs__length_37466705.89	1
actinia	evm.model.PGA_scaffold0__85_contigs__length_37466705.89.2.5d659fd8	0
actinia	evm.model.PGA_scaffold0__85_contigs__length_37466705.89.1.5d659fd8	0
actinia	evm.model.PGA_scaffold0__85_contigs__length_37466705.90.1.5d659f59	0
actinia	evm.model.PGA_scaffold0__85_contigs__length_37466705.90	4
actinia	evm.model.PGA_scaffold0__85_contigs__length_37466705.91	0
actinia	evm.model.PGA_scaffold0__85_contigs__length_37466705.91.1.5d659f59	0
actinia	evm.model.PGA_scaffold0__85_contigs__length_37466705.91.2.5d659f59	0
actinia	evm.model.PGA_scaffold0__85_contigs__length_37466705.91.3.5d659f5a	0
actinia	evm.model.PGA_scaffold0__85_contigs__length_37466705.91.4.5d659f5a	0
actinia	evm.model.PGA_scaffold0__85_contigs__length_37466705.91.4.5d659f5a.1.5d6d26b0	0
actinia	evm.model.PGA_scaffold0__85_contigs__length_37466705.91.4.5d659f5a.2.5d6d26b1	4
actinia	PGA_scaffold0__85_contigs__length_37466705.act_scaff_835795.mrna2	4
actinia	PGA_scaffold0__85_contigs__length_37466705.act_scaff_1158133.mrna1	2
actinia	PGA_scaffold0__85_contigs__length_37466705.evm.model.PGA_scaffold15__27_contigs__length_11533743.1533.mrna11	1
actinia	evm.model.PGA_scaffold0__85_contigs__length_37466705.91.5.5d659f5a	0
actinia	evm.model.PGA_scaffold0__85_contigs__length_37466705.92	4
actinia	evm.model.PGA_scaffold0__85_contigs__length_37466705.93	2
actinia	evm.model.PGA_scaffold0__85_contigs__length_37466705.94	1
actinia	evm.model.PGA_scaffold0__85_contigs__length_37466705.95	1
actinia	evm.model.PGA_scaffold0__85_contigs__length_37466705.96	1
actinia	evm.model.PGA_scaffold0__85_contigs__length_37466705.97	1
actinia	evm.model.PGA_scaffold0__85_contigs__length_37466705.98	1
actinia	evm.model.PGA_scaffold0__85_contigs__length_37466705.99	4
actinia	evm.model.PGA_scaffold0__85_contigs__length_37466705.100	1
actinia	evm.model.PGA_scaffold0__85_contigs__length_37466705.101	4
actinia	evm.model.PGA_scaffold0__85_contigs__length_37466705.102	1
actinia	evm.model.PGA_scaffold0__85_contigs__length_37466705.103	1
actinia	evm.model.PGA_scaffold0__85_contigs__length_37466705.104	0
actinia	evm.model.PGA_scaffold0__85_contigs__length_37466705.105	1
actinia	evm.model.PGA_scaffold0__85_contigs__length_37466705.106	0
actinia	evm.model.PGA_scaffold0__85_contigs__length_37466705.107	1
actinia	evm.model.PGA_scaffold0__85_contigs__length_37466705.108	1
actinia	evm.model.PGA_scaffold0__85_contigs__length_37466705.109	1
actinia	evm.model.PGA_scaffold0__85_contigs__length_37466705.109.1.5d659f5a	0
actinia	evm.model.PGA_scaffold0__85_contigs__length_37466705.109.2.5d659f5a	0
actinia	evm.model.PGA_scaffold0__85_contigs__length_37466705.109.3.5d659f5b	0
actinia	evm.model.PGA_scaffold0__85_contigs__length_37466705.113.1.5d6d26b3	0
actinia	evm.model.PGA_scaffold0__85_contigs__length_37466705.110	0
actinia	evm.model.PGA_scaffold0__85_contigs__length_37466705.111	1
actinia	evm.model.PGA_scaffold0__85_contigs__length_37466705.112	1
actinia	evm.model.PGA_scaffold0__85_contigs__length_37466705.113	2
actinia	evm.model.PGA_scaffold0__85_contigs__length_37466705.113.1.5d659f5b	0
actinia	evm.model.PGA_scaffold0__85_contigs__length_37466705.115	0
actinia	evm.model.PGA_scaffold0__85_contigs__length_37466705.114	2
actinia	evm.model.PGA_scaffold0__85_contigs__length_37466705.115.1.5d659fd8	0
actinia	PGA_scaffold0__85_contigs__length_37466705.act_scaff_1279838.mrna1	0
actinia	evm.model.PGA_scaffold0__85_contigs__length_37466705.116	1
actinia	evm.model.PGA_scaffold0__85_contigs__length_37466705.117	0
actinia	evm.model.PGA_scaffold0__85_contigs__length_37466705.118	1
actinia	evm.model.PGA_scaffold0__85_contigs__length_37466705.119	3
actinia	evm.model.PGA_scaffold0__85_contigs__length_37466705.120	3
actinia	evm.model.PGA_scaffold0__85_contigs__length_37466705.121	1
actinia	PGA_scaffold0__85_contigs__length_37466705.act_scaff_1158165.mrna1	0
actinia	evm.model.PGA_scaffold0__85_contigs__length_37466705.122	1
actinia	evm.model.PGA_scaffold0__85_contigs__length_37466705.123	1
actinia	evm.model.PGA_scaffold0__85_contigs__length_37466705.124	2
actinia	evm.model.PGA_scaffold0__85_contigs__length_37466705.125	0
actinia	evm.model.PGA_scaffold0__85_contigs__length_37466705.126	2
actinia	evm.model.PGA_scaffold0__85_contigs__length_37466705.127	1
actinia	evm.model.PGA_scaffold0__85_contigs__length_37466705.128	0
actinia	evm.model.PGA_scaffold0__85_contigs__length_37466705.129	1
actinia	evm.model.PGA_scaffold0__85_contigs__length_37466705.130	1
actinia	PGA_scaffold0__85_contigs__length_37466705.evm.model.PGA_scaffold12__29_contigs__length_12842862.996.mrna2	1
actinia	evm.model.PGA_scaffold0__85_contigs__length_37466705.131	1
actinia	evm.model.PGA_scaffold0__85_contigs__length_37466705.132	1
actinia	evm.model.PGA_scaffold0__85_contigs__length_37466705.133	1
actinia	evm.model.PGA_scaffold0__85_contigs__length_37466705.134	0
actinia	evm.model.PGA_scaffold0__85_contigs__length_37466705.135	1
actinia	evm.model.PGA_scaffold0__85_contigs__length_37466705.136	3
actinia	evm.model.PGA_scaffold0__85_contigs__length_37466705.137	3
actinia	evm.model.PGA_scaffold0__85_contigs__length_37466705.138	0
actinia	evm.model.PGA_scaffold0__85_contigs__length_37466705.139	2
actinia	PGA_scaffold0__85_contigs__length_37466705.evm.model.PGA_scaffold5__44_contigs__length_20552954.2919.mrna2	1
actinia	PGA_scaffold0__85_contigs__length_37466705.evm.model.PGA_scaffold5__44_contigs__length_20552954.2920.mrna2	1
actinia	PGA_scaffold0__85_contigs__length_37466705.evm.model.PGA_scaffold2__45_contigs__length_23673736.3197.mrna2	1
actinia	PGA_scaffold0__85_contigs__length_37466705.act_scaff_1289998.mrna1	2
actinia	evm.model.PGA_scaffold0__85_contigs__length_37466705.140	0
actinia	evm.model.PGA_scaffold0__85_contigs__length_37466705.141	1
actinia	evm.model.PGA_scaffold0__85_contigs__length_37466705.142	1
actinia	evm.model.PGA_scaffold0__85_contigs__length_37466705.143	1
actinia	evm.model.PGA_scaffold0__85_contigs__length_37466705.144	1
actinia	evm.model.PGA_scaffold0__85_contigs__length_37466705.145	1
actinia	evm.model.PGA_scaffold0__85_contigs__length_37466705.146	1
actinia	evm.model.PGA_scaffold0__85_contigs__length_37466705.147	1
actinia	evm.model.PGA_scaffold0__85_contigs__length_37466705.148	0
actinia	evm.model.PGA_scaffold0__85_contigs__length_37466705.149	0
actinia	evm.model.PGA_scaffold0__85_contigs__length_37466705.150	0
actinia	evm.model.PGA_scaffold0__85_contigs__length_37466705.151.1.5d659fd9	0
actinia	evm.model.PGA_scaffold0__85_contigs__length_37466705.151	0
actinia	evm.model.PGA_scaffold0__85_contigs__length_37466705.152	0
actinia	evm.model.PGA_scaffold0__85_contigs__length_37466705.153	0
actinia	evm.model.PGA_scaffold0__85_contigs__length_37466705.154	0
actinia	evm.model.PGA_scaffold0__85_contigs__length_37466705.154.1.5d659fda	0
actinia	evm.model.PGA_scaffold0__85_contigs__length_37466705.155	0
actinia	evm.model.PGA_scaffold0__85_contigs__length_37466705.156	0
actinia	evm.model.PGA_scaffold0__85_contigs__length_37466705.157	0
actinia	evm.model.PGA_scaffold0__85_contigs__length_37466705.158	0
actinia	evm.model.PGA_scaffold0__85_contigs__length_37466705.159.1.5d659fda	0
actinia	evm.model.PGA_scaffold0__85_contigs__length_37466705.159.2.5d659fda	0
actinia	evm.model.PGA_scaffold0__85_contigs__length_37466705.159.3.5d659fda	0
actinia	evm.model.PGA_scaffold0__85_contigs__length_37466705.159.4.5d659fda	0
actinia	evm.model.PGA_scaffold0__85_contigs__length_37466705.159	0
actinia	evm.model.PGA_scaffold0__85_contigs__length_37466705.159.5.5d659fda	0
actinia	evm.model.PGA_scaffold0__85_contigs__length_37466705.159.6.5d659fdb	0
actinia	evm.model.PGA_scaffold0__85_contigs__length_37466705.160	1
actinia	evm.model.PGA_scaffold0__85_contigs__length_37466705.161	1
actinia	evm.model.PGA_scaffold0__85_contigs__length_37466705.162	3
actinia	evm.model.PGA_scaffold0__85_contigs__length_37466705.163	3
actinia	PGA_scaffold0__85_contigs__length_37466705.act_scaff_667265.mrna1	3
actinia	evm.model.PGA_scaffold0__85_contigs__length_37466705.164	3
actinia	evm.model.PGA_scaffold0__85_contigs__length_37466705.165	0
actinia	evm.model.PGA_scaffold0__85_contigs__length_37466705.165.1.5d659fdb	0
actinia	evm.model.PGA_scaffold0__85_contigs__length_37466705.166	0
actinia	evm.model.PGA_scaffold0__85_contigs__length_37466705.167	3
actinia	evm.model.PGA_scaffold0__85_contigs__length_37466705.168	3
actinia	evm.model.PGA_scaffold0__85_contigs__length_37466705.169	0
actinia	evm.model.PGA_scaffold0__85_contigs__length_37466705.170	0
actinia	evm.model.PGA_scaffold0__85_contigs__length_37466705.171	1
actinia	evm.model.PGA_scaffold0__85_contigs__length_37466705.172	1
actinia	evm.model.PGA_scaffold0__85_contigs__length_37466705.173	1
actinia	evm.model.PGA_scaffold0__85_contigs__length_37466705.174	1
actinia	evm.model.PGA_scaffold0__85_contigs__length_37466705.175	1
actinia	evm.model.PGA_scaffold0__85_contigs__length_37466705.176	0
actinia	evm.model.PGA_scaffold0__85_contigs__length_37466705.177	1
actinia	evm.model.PGA_scaffold0__85_contigs__length_37466705.178	0
actinia	evm.model.PGA_scaffold0__85_contigs__length_37466705.179	1
actinia	evm.model.PGA_scaffold0__85_contigs__length_37466705.180	3
actinia	evm.model.PGA_scaffold0__85_contigs__length_37466705.181	3
actinia	PGA_scaffold0__85_contigs__length_37466705.act_scaff_701775.mrna1	0
actinia	evm.model.PGA_scaffold0__85_contigs__length_37466705.182	1
actinia	evm.model.PGA_scaffold0__85_contigs__length_37466705.183	1
actinia	evm.model.PGA_scaffold0__85_contigs__length_37466705.184	1
actinia	evm.model.PGA_scaffold0__85_contigs__length_37466705.185	2
actinia	evm.model.PGA_scaffold0__85_contigs__length_37466705.186	0
actinia	PGA_scaffold0__85_contigs__length_37466705.act_scaff_658070.mrna1	0
actinia	evm.model.PGA_scaffold0__85_contigs__length_37466705.187	0
actinia	evm.model.PGA_scaffold0__85_contigs__length_37466705.188.1.5d659fdc	0
actinia	evm.model.PGA_scaffold0__85_contigs__length_37466705.188	1
actinia	evm.model.PGA_scaffold0__85_contigs__length_37466705.189	1
actinia	PGA_scaffold0__85_contigs__length_37466705.act_scaff_17740.mrna1	0
actinia	evm.model.PGA_scaffold0__85_contigs__length_37466705.190	1
actinia	PGA_scaffold0__85_contigs__length_37466705.act_scaff_1152357.mrna1	1
actinia	evm.model.PGA_scaffold0__85_contigs__length_37466705.191	1
actinia	evm.model.PGA_scaffold0__85_contigs__length_37466705.192	0
actinia	evm.model.PGA_scaffold0__85_contigs__length_37466705.193	1
actinia	evm.model.PGA_scaffold0__85_contigs__length_37466705.194	1
actinia	evm.model.PGA_scaffold0__85_contigs__length_37466705.195	1
actinia	evm.model.PGA_scaffold0__85_contigs__length_37466705.196	1
actinia	evm.model.PGA_scaffold0__85_contigs__length_37466705.197	1
actinia	evm.model.PGA_scaffold0__85_contigs__length_37466705.198	1
actinia	evm.model.PGA_scaffold0__85_contigs__length_37466705.199	1
actinia	evm.model.PGA_scaffold0__85_contigs__length_37466705.200	1
actinia	evm.model.PGA_scaffold0__85_contigs__length_37466705.201	1
actinia	evm.model.PGA_scaffold0__85_contigs__length_37466705.202	1
actinia	evm.model.PGA_scaffold0__85_contigs__length_37466705.203	1
actinia	evm.model.PGA_scaffold0__85_contigs__length_37466705.204	1
actinia	evm.model.PGA_scaffold0__85_contigs__length_37466705.205	1
actinia	evm.model.PGA_scaffold0__85_contigs__length_37466705.207	1
actinia	evm.model.PGA_scaffold0__85_contigs__length_37466705.206	1
actinia	evm.model.PGA_scaffold0__85_contigs__length_37466705.208	1
actinia	evm.model.PGA_scaffold0__85_contigs__length_37466705.210	1
actinia	evm.model.PGA_scaffold0__85_contigs__length_37466705.211	1
actinia	evm.model.PGA_scaffold0__85_contigs__length_37466705.212	1
actinia	evm.model.PGA_scaffold0__85_contigs__length_37466705.213	3
actinia	evm.model.PGA_scaffold0__85_contigs__length_37466705.214	3
actinia	PGA_scaffold0__85_contigs__length_37466705.act_scaff_1504992.mrna7	1
actinia	evm.model.PGA_scaffold0__85_contigs__length_37466705.215	1
actinia	evm.model.PGA_scaffold0__85_contigs__length_37466705.216	1
actinia	evm.model.PGA_scaffold0__85_contigs__length_37466705.217	1
actinia	evm.model.PGA_scaffold0__85_contigs__length_37466705.218	1
actinia	evm.model.PGA_scaffold0__85_contigs__length_37466705.219	1
actinia	PGA_scaffold0__85_contigs__length_37466705.act_scaff_1170089.mrna7	1
actinia	evm.model.PGA_scaffold0__85_contigs__length_37466705.220	1
actinia	evm.model.PGA_scaffold0__85_contigs__length_37466705.221	1
actinia	evm.model.PGA_scaffold0__85_contigs__length_37466705.221.1.5d659f61	0
actinia	evm.model.PGA_scaffold0__85_contigs__length_37466705.222	1
actinia	evm.model.PGA_scaffold0__85_contigs__length_37466705.223	1
actinia	evm.model.PGA_scaffold0__85_contigs__length_37466705.224	1
actinia	evm.model.PGA_scaffold0__85_contigs__length_37466705.225	4
actinia	evm.model.PGA_scaffold0__85_contigs__length_37466705.226	0
actinia	evm.model.PGA_scaffold0__85_contigs__length_37466705.227	4
actinia	evm.model.PGA_scaffold0__85_contigs__length_37466705.228	1
actinia	evm.model.PGA_scaffold0__85_contigs__length_37466705.229	4
actinia	evm.model.PGA_scaffold0__85_contigs__length_37466705.230	4
actinia	evm.model.PGA_scaffold0__85_contigs__length_37466705.231	3
actinia	evm.model.PGA_scaffold0__85_contigs__length_37466705.232	4
actinia	evm.model.PGA_scaffold0__85_contigs__length_37466705.233	4
actinia	evm.model.PGA_scaffold0__85_contigs__length_37466705.234	1
actinia	evm.model.PGA_scaffold0__85_contigs__length_37466705.235	4
actinia	evm.model.PGA_scaffold0__85_contigs__length_37466705.237	1
actinia	evm.model.PGA_scaffold0__85_contigs__length_37466705.237.1.5d659f62	0
actinia	evm.model.PGA_scaffold0__85_contigs__length_37466705.237.2.5d659f62	0
actinia	PGA_scaffold0__85_contigs__length_37466705.act_scaff_1278033.mrna1	0
actinia	evm.model.PGA_scaffold0__85_contigs__length_37466705.236	0
actinia	evm.model.PGA_scaffold0__85_contigs__length_37466705.238	1
actinia	evm.model.PGA_scaffold0__85_contigs__length_37466705.239	0
actinia	evm.model.PGA_scaffold0__85_contigs__length_37466705.240	1
actinia	evm.model.PGA_scaffold0__85_contigs__length_37466705.240.2.5d659fdd	0
actinia	evm.model.PGA_scaffold0__85_contigs__length_37466705.240.1.5d659fdd	0
actinia	evm.model.PGA_scaffold0__85_contigs__length_37466705.241	1
actinia	PGA_scaffold0__85_contigs__length_37466705.act_scaff_974958utrorf.mrna2	1
actinia	PGA_scaffold0__85_contigs__length_37466705.evm.model.utg4242__unscaffolded.19.mrna8	1
actinia	evm.model.PGA_scaffold0__85_contigs__length_37466705.242	2
actinia	evm.model.PGA_scaffold0__85_contigs__length_37466705.243	3
actinia	evm.model.PGA_scaffold0__85_contigs__length_37466705.244	3
actinia	PGA_scaffold0__85_contigs__length_37466705.Ate_TR8223.egf.1.mrna1	3
actinia	evm.model.PGA_scaffold0__85_contigs__length_37466705.246	3
actinia	evm.model.PGA_scaffold0__85_contigs__length_37466705.247	1
actinia	evm.model.PGA_scaffold0__85_contigs__length_37466705.248	2
actinia	evm.model.PGA_scaffold0__85_contigs__length_37466705.249	2
actinia	evm.model.PGA_scaffold0__85_contigs__length_37466705.250	1
actinia	evm.model.PGA_scaffold0__85_contigs__length_37466705.251	1
actinia	evm.model.PGA_scaffold0__85_contigs__length_37466705.252	1
actinia	PGA_scaffold0__85_contigs__length_37466705.act_scaff_60139.mrna1	3
actinia	evm.model.PGA_scaffold0__85_contigs__length_37466705.253	3
actinia	evm.model.PGA_scaffold0__85_contigs__length_37466705.254	3
actinia	evm.model.PGA_scaffold0__85_contigs__length_37466705.255	3
actinia	evm.model.PGA_scaffold0__85_contigs__length_37466705.256	0
actinia	evm.model.PGA_scaffold0__85_contigs__length_37466705.257	1
actinia	evm.model.PGA_scaffold0__85_contigs__length_37466705.258	1
actinia	evm.model.PGA_scaffold0__85_contigs__length_37466705.259	2
actinia	evm.model.PGA_scaffold0__85_contigs__length_37466705.260	1
actinia	evm.model.PGA_scaffold0__85_contigs__length_37466705.261	3
actinia	evm.model.PGA_scaffold0__85_contigs__length_37466705.262	3
actinia	evm.model.PGA_scaffold0__85_contigs__length_37466705.263	3
actinia	evm.model.PGA_scaffold0__85_contigs__length_37466705.264	3
actinia	PGA_scaffold0__85_contigs__length_37466705.act_scaff_1152444.mrna1	0
actinia	evm.model.PGA_scaffold0__85_contigs__length_37466705.265	1
actinia	evm.model.PGA_scaffold0__85_contigs__length_37466705.265.1.5d659f66	0
actinia	PGA_scaffold0__85_contigs__length_37466705.act_scaff_1008150.mrna1	3
actinia	evm.model.PGA_scaffold0__85_contigs__length_37466705.266	3
actinia	evm.model.PGA_scaffold0__85_contigs__length_37466705.266.1.5d659f66	0
actinia	evm.model.PGA_scaffold0__85_contigs__length_37466705.266.3.5d659f66	0
actinia	evm.model.PGA_scaffold0__85_contigs__length_37466705.266.4.5d659f66	0
actinia	evm.model.PGA_scaffold0__85_contigs__length_37466705.266.2.5d659f66	0
actinia	evm.model.PGA_scaffold0__85_contigs__length_37466705.267	1
actinia	evm.model.PGA_scaffold0__85_contigs__length_37466705.268.1.5d659fdd	0
actinia	evm.model.PGA_scaffold0__85_contigs__length_37466705.268	1
actinia	evm.model.PGA_scaffold0__85_contigs__length_37466705.268.1.5d659fdd.1.5d6d279f	0
actinia	evm.model.PGA_scaffold0__85_contigs__length_37466705.269	1
actinia	PGA_scaffold0__85_contigs__length_37466705.act_scaff_1158338.mrna2	4
actinia	PGA_scaffold0__85_contigs__length_37466705.act_scaff_318946.mrna1	0
actinia	PGA_scaffold0__85_contigs__length_37466705.act_scaff_639745.mrna1	1
actinia	evm.model.PGA_scaffold0__85_contigs__length_37466705.270	1
actinia	evm.model.PGA_scaffold0__85_contigs__length_37466705.271	4
actinia	evm.model.PGA_scaffold0__85_contigs__length_37466705.272	4
actinia	PGA_scaffold0__85_contigs__length_37466705.evm.model.PGA_scaffold17__23_contigs__length_9995812.528.mrna11	1
actinia	PGA_scaffold0__85_contigs__length_37466705.act_scaff_294719.mrna1	2
actinia	evm.model.PGA_scaffold0__85_contigs__length_37466705.273	4
actinia	evm.model.PGA_scaffold0__85_contigs__length_37466705.274	4
actinia	evm.model.PGA_scaffold0__85_contigs__length_37466705.275	4
actinia	PGA_scaffold0__85_contigs__length_37466705.act_scaff_479985.mrna1	0
actinia	evm.model.PGA_scaffold0__85_contigs__length_37466705.276	0
actinia	evm.model.PGA_scaffold0__85_contigs__length_37466705.276.1.5d659f68	0
actinia	evm.model.PGA_scaffold0__85_contigs__length_37466705.276.2.5d659f68	1
actinia	evm.model.PGA_scaffold0__85_contigs__length_37466705.278	1
actinia	evm.model.PGA_scaffold0__85_contigs__length_37466705.279	1
actinia	evm.model.PGA_scaffold0__85_contigs__length_37466705.280	1
actinia	PGA_scaffold0__85_contigs__length_37466705.evm.model.PGA_scaffold4__44_contigs__length_22323623.862.mrna4	3
actinia	evm.model.PGA_scaffold0__85_contigs__length_37466705.281	3
actinia	evm.model.PGA_scaffold0__85_contigs__length_37466705.282	1
actinia	evm.model.PGA_scaffold0__85_contigs__length_37466705.283	1
actinia	evm.model.PGA_scaffold0__85_contigs__length_37466705.284	1
actinia	evm.model.PGA_scaffold0__85_contigs__length_37466705.285	0
actinia	PGA_scaffold0__85_contigs__length_37466705.act_scaff_1152406.mrna1	4
actinia	evm.model.PGA_scaffold0__85_contigs__length_37466705.286	3
actinia	PGA_scaffold0__85_contigs__length_37466705.evm.model.PGA_scaffold14__42_contigs__length_11649687.195.mrna6	1
actinia	PGA_scaffold0__85_contigs__length_37466705.act_scaff_447655.mrna1	4
actinia	PGA_scaffold0__85_contigs__length_37466705.evm.model.PGA_scaffold5__44_contigs__length_20552954.1236.mrna3	1
actinia	PGA_scaffold0__85_contigs__length_37466705.act_scaff_1152415.mrna1	2
actinia	evm.model.PGA_scaffold0__85_contigs__length_37466705.287	3
actinia	evm.model.PGA_scaffold0__85_contigs__length_37466705.288	3
actinia	evm.model.PGA_scaffold0__85_contigs__length_37466705.289	3
actinia	evm.model.PGA_scaffold0__85_contigs__length_37466705.290	4
actinia	evm.model.PGA_scaffold0__85_contigs__length_37466705.290.1.5d659fdf	0
actinia	evm.model.PGA_scaffold0__85_contigs__length_37466705.291	2
actinia	evm.model.PGA_scaffold0__85_contigs__length_37466705.292	4
actinia	evm.model.PGA_scaffold0__85_contigs__length_37466705.293	1
actinia	evm.model.PGA_scaffold0__85_contigs__length_37466705.294	1
actinia	evm.model.PGA_scaffold0__85_contigs__length_37466705.295	1
actinia	evm.model.PGA_scaffold0__85_contigs__length_37466705.296	1
actinia	evm.model.PGA_scaffold0__85_contigs__length_37466705.297	4
actinia	evm.model.PGA_scaffold0__85_contigs__length_37466705.298	1
actinia	evm.model.PGA_scaffold0__85_contigs__length_37466705.299	1
actinia	evm.model.PGA_scaffold0__85_contigs__length_37466705.300	4
actinia	evm.model.PGA_scaffold0__85_contigs__length_37466705.301	1
actinia	evm.model.PGA_scaffold0__85_contigs__length_37466705.302	1
actinia	evm.model.PGA_scaffold0__85_contigs__length_37466705.303	1
actinia	evm.model.PGA_scaffold0__85_contigs__length_37466705.304	1
actinia	evm.model.PGA_scaffold0__85_contigs__length_37466705.305	1
actinia	evm.model.PGA_scaffold0__85_contigs__length_37466705.306	1
actinia	evm.model.PGA_scaffold0__85_contigs__length_37466705.307	1
actinia	evm.model.PGA_scaffold0__85_contigs__length_37466705.308	1
actinia	evm.model.PGA_scaffold0__85_contigs__length_37466705.309	1
actinia	evm.model.PGA_scaffold0__85_contigs__length_37466705.310	1
actinia	evm.model.PGA_scaffold0__85_contigs__length_37466705.311	1
actinia	evm.model.PGA_scaffold0__85_contigs__length_37466705.312	1
actinia	evm.model.PGA_scaffold0__85_contigs__length_37466705.313	1
actinia	evm.model.PGA_scaffold0__85_contigs__length_37466705.314	1
actinia	evm.model.PGA_scaffold0__85_contigs__length_37466705.315	1
actinia	evm.model.PGA_scaffold0__85_contigs__length_37466705.316	1
actinia	evm.model.PGA_scaffold0__85_contigs__length_37466705.317	1
actinia	evm.model.PGA_scaffold0__85_contigs__length_37466705.318	1
actinia	evm.model.PGA_scaffold0__85_contigs__length_37466705.319	1
actinia	evm.model.PGA_scaffold0__85_contigs__length_37466705.320	1
actinia	evm.model.PGA_scaffold0__85_contigs__length_37466705.321	1
actinia	evm.model.PGA_scaffold0__85_contigs__length_37466705.322	1
actinia	evm.model.PGA_scaffold0__85_contigs__length_37466705.323	1
actinia	evm.model.PGA_scaffold0__85_contigs__length_37466705.324	1
actinia	evm.model.PGA_scaffold0__85_contigs__length_37466705.325	1
actinia	evm.model.PGA_scaffold0__85_contigs__length_37466705.326	1
actinia	evm.model.PGA_scaffold0__85_contigs__length_37466705.327	1
actinia	evm.model.PGA_scaffold0__85_contigs__length_37466705.328	1
actinia	evm.model.PGA_scaffold0__85_contigs__length_37466705.329	1
actinia	evm.model.PGA_scaffold0__85_contigs__length_37466705.330	1
actinia	evm.model.PGA_scaffold0__85_contigs__length_37466705.331	1
actinia	evm.model.PGA_scaffold0__85_contigs__length_37466705.332	0
actinia	evm.model.PGA_scaffold0__85_contigs__length_37466705.333	1
actinia	evm.model.PGA_scaffold0__85_contigs__length_37466705.334	1
actinia	evm.model.PGA_scaffold0__85_contigs__length_37466705.335	1
actinia	evm.model.PGA_scaffold0__85_contigs__length_37466705.336	1
actinia	evm.model.PGA_scaffold0__85_contigs__length_37466705.337	1
actinia	evm.model.PGA_scaffold0__85_contigs__length_37466705.338	1
actinia	evm.model.PGA_scaffold0__85_contigs__length_37466705.339	1
actinia	evm.model.PGA_scaffold0__85_contigs__length_37466705.340	1
actinia	evm.model.PGA_scaffold0__85_contigs__length_37466705.341	1
actinia	evm.model.PGA_scaffold0__85_contigs__length_37466705.342	1
actinia	evm.model.PGA_scaffold0__85_contigs__length_37466705.343	1
actinia	evm.model.PGA_scaffold0__85_contigs__length_37466705.344	1
actinia	evm.model.PGA_scaffold0__85_contigs__length_37466705.345	1
actinia	evm.model.PGA_scaffold0__85_contigs__length_37466705.346	1
actinia	evm.model.PGA_scaffold0__85_contigs__length_37466705.347	1
actinia	evm.model.PGA_scaffold0__85_contigs__length_37466705.348	1
actinia	evm.model.PGA_scaffold0__85_contigs__length_37466705.349	1
actinia	evm.model.PGA_scaffold0__85_contigs__length_37466705.350	1
actinia	evm.model.PGA_scaffold0__85_contigs__length_37466705.351	1
actinia	evm.model.PGA_scaffold0__85_contigs__length_37466705.352	1
actinia	evm.model.PGA_scaffold0__85_contigs__length_37466705.353	1
actinia	evm.model.PGA_scaffold0__85_contigs__length_37466705.354	1
actinia	evm.model.PGA_scaffold0__85_contigs__length_37466705.355	1
actinia	evm.model.PGA_scaffold0__85_contigs__length_37466705.356	1
actinia	evm.model.PGA_scaffold0__85_contigs__length_37466705.357	1
actinia	evm.model.PGA_scaffold0__85_contigs__length_37466705.358	1
actinia	evm.model.PGA_scaffold0__85_contigs__length_37466705.359	1
actinia	evm.model.PGA_scaffold0__85_contigs__length_37466705.360	1
actinia	evm.model.PGA_scaffold0__85_contigs__length_37466705.361	1
actinia	evm.model.PGA_scaffold0__85_contigs__length_37466705.362	1
actinia	evm.model.PGA_scaffold0__85_contigs__length_37466705.363	1
actinia	evm.model.PGA_scaffold0__85_contigs__length_37466705.364	1
actinia	evm.model.PGA_scaffold0__85_contigs__length_37466705.365	2
actinia	PGA_scaffold0__85_contigs__length_37466705.act_scaff_1152425.mrna1	0
actinia	evm.model.PGA_scaffold0__85_contigs__length_37466705.366	1
actinia	evm.model.PGA_scaffold0__85_contigs__length_37466705.367	1
actinia	evm.model.PGA_scaffold0__85_contigs__length_37466705.368	1
actinia	evm.model.PGA_scaffold0__85_contigs__length_37466705.369	1
actinia	PGA_scaffold0__85_contigs__length_37466705.evm.model.PGA_scaffold0__85_contigs__length_37466705.3092.mrna1	1
actinia	evm.model.PGA_scaffold0__85_contigs__length_37466705.370	1
actinia	evm.model.PGA_scaffold0__85_contigs__length_37466705.371	1
actinia	evm.model.PGA_scaffold0__85_contigs__length_37466705.372	2
actinia	evm.model.PGA_scaffold0__85_contigs__length_37466705.373	1
actinia	evm.model.PGA_scaffold0__85_contigs__length_37466705.374	1
actinia	evm.model.PGA_scaffold0__85_contigs__length_37466705.375	1
actinia	evm.model.PGA_scaffold0__85_contigs__length_37466705.376	1
actinia	evm.model.PGA_scaffold0__85_contigs__length_37466705.377	1
actinia	evm.model.PGA_scaffold0__85_contigs__length_37466705.378	1
actinia	evm.model.PGA_scaffold0__85_contigs__length_37466705.379	1
actinia	evm.model.PGA_scaffold0__85_contigs__length_37466705.380	1
actinia	evm.model.PGA_scaffold0__85_contigs__length_37466705.381	1
actinia	evm.model.PGA_scaffold0__85_contigs__length_37466705.382	1
actinia	evm.model.PGA_scaffold0__85_contigs__length_37466705.383	1
actinia	evm.model.PGA_scaffold0__85_contigs__length_37466705.384	1
actinia	evm.model.PGA_scaffold0__85_contigs__length_37466705.385	1
actinia	evm.model.PGA_scaffold0__85_contigs__length_37466705.386	1
actinia	evm.model.PGA_scaffold0__85_contigs__length_37466705.387	1
actinia	evm.model.PGA_scaffold0__85_contigs__length_37466705.388	1
actinia	evm.model.PGA_scaffold0__85_contigs__length_37466705.389	1
actinia	evm.model.PGA_scaffold0__85_contigs__length_37466705.390	1
actinia	evm.model.PGA_scaffold0__85_contigs__length_37466705.391	1
actinia	evm.model.PGA_scaffold0__85_contigs__length_37466705.392	1
actinia	evm.model.PGA_scaffold0__85_contigs__length_37466705.393	1
actinia	evm.model.PGA_scaffold0__85_contigs__length_37466705.394	1
actinia	evm.model.PGA_scaffold0__85_contigs__length_37466705.395	1
actinia	evm.model.PGA_scaffold0__85_contigs__length_37466705.396	1
actinia	evm.model.PGA_scaffold0__85_contigs__length_37466705.397	1
actinia	evm.model.PGA_scaffold0__85_contigs__length_37466705.399	1
actinia	evm.model.PGA_scaffold0__85_contigs__length_37466705.400	1
actinia	evm.model.PGA_scaffold0__85_contigs__length_37466705.401	1
actinia	evm.model.PGA_scaffold0__85_contigs__length_37466705.402	1
actinia	evm.model.PGA_scaffold0__85_contigs__length_37466705.403	1
actinia	evm.model.PGA_scaffold0__85_contigs__length_37466705.404	1
actinia	evm.model.PGA_scaffold0__85_contigs__length_37466705.405	1
actinia	evm.model.PGA_scaffold0__85_contigs__length_37466705.406	1
actinia	evm.model.PGA_scaffold0__85_contigs__length_37466705.407	1
actinia	evm.model.PGA_scaffold0__85_contigs__length_37466705.408	1
actinia	evm.model.PGA_scaffold0__85_contigs__length_37466705.409	1
actinia	evm.model.PGA_scaffold0__85_contigs__length_37466705.410	1
actinia	evm.model.PGA_scaffold0__85_contigs__length_37466705.411	1
actinia	evm.model.PGA_scaffold0__85_contigs__length_37466705.412	1
actinia	evm.model.PGA_scaffold0__85_contigs__length_37466705.413	1
actinia	evm.model.PGA_scaffold0__85_contigs__length_37466705.414	1
actinia	evm.model.PGA_scaffold0__85_contigs__length_37466705.415	1
actinia	evm.model.PGA_scaffold0__85_contigs__length_37466705.416	1
actinia	evm.model.PGA_scaffold0__85_contigs__length_37466705.417	1
actinia	evm.model.PGA_scaffold0__85_contigs__length_37466705.418	1
actinia	evm.model.PGA_scaffold0__85_contigs__length_37466705.419	1
actinia	evm.model.PGA_scaffold0__85_contigs__length_37466705.420	1
actinia	evm.model.PGA_scaffold0__85_contigs__length_37466705.421	1
actinia	evm.model.PGA_scaffold0__85_contigs__length_37466705.422	1
actinia	evm.model.PGA_scaffold0__85_contigs__length_37466705.423	1
actinia	evm.model.PGA_scaffold0__85_contigs__length_37466705.424	1
actinia	evm.model.PGA_scaffold0__85_contigs__length_37466705.425	1
actinia	evm.model.PGA_scaffold0__85_contigs__length_37466705.426	0
actinia	PGA_scaffold0__85_contigs__length_37466705.act_scaff_1152505.mrna1	0
actinia	evm.model.PGA_scaffold0__85_contigs__length_37466705.427	0
actinia	evm.model.PGA_scaffold0__85_contigs__length_37466705.428	1
actinia	evm.model.PGA_scaffold0__85_contigs__length_37466705.429	0
actinia	evm.model.PGA_scaffold0__85_contigs__length_37466705.429.2.5d659fe1	0
actinia	evm.model.PGA_scaffold0__85_contigs__length_37466705.429.1.5d659fe0	0
actinia	evm.model.PGA_scaffold0__85_contigs__length_37466705.430	0
actinia	evm.model.PGA_scaffold0__85_contigs__length_37466705.431	1
actinia	evm.model.PGA_scaffold0__85_contigs__length_37466705.431.1.5d659fe1	0
actinia	evm.model.PGA_scaffold0__85_contigs__length_37466705.432	0
actinia	evm.model.PGA_scaffold0__85_contigs__length_37466705.433	0
actinia	evm.model.PGA_scaffold0__85_contigs__length_37466705.434	1
actinia	evm.model.PGA_scaffold0__85_contigs__length_37466705.435	1
actinia	evm.model.PGA_scaffold0__85_contigs__length_37466705.436	0
actinia	evm.model.PGA_scaffold0__85_contigs__length_37466705.437	2
actinia	evm.model.PGA_scaffold0__85_contigs__length_37466705.439	0
actinia	evm.model.PGA_scaffold0__85_contigs__length_37466705.438	2
actinia	evm.model.PGA_scaffold0__85_contigs__length_37466705.440	1
actinia	evm.model.PGA_scaffold0__85_contigs__length_37466705.440.1.5d659f6c	0
actinia	evm.model.PGA_scaffold0__85_contigs__length_37466705.440.2.5d659f6c	0
actinia	evm.model.PGA_scaffold0__85_contigs__length_37466705.441	1
actinia	evm.model.PGA_scaffold0__85_contigs__length_37466705.442	0
actinia	evm.model.PGA_scaffold0__85_contigs__length_37466705.443	1
actinia	evm.model.PGA_scaffold0__85_contigs__length_37466705.444	1
actinia	evm.model.PGA_scaffold0__85_contigs__length_37466705.445	1
actinia	PGA_scaffold0__85_contigs__length_37466705.act_scaff_345141.mrna1	0
actinia	evm.model.PGA_scaffold0__85_contigs__length_37466705.446	1
actinia	evm.model.PGA_scaffold0__85_contigs__length_37466705.446.1.5d659fe2	0
actinia	evm.model.PGA_scaffold0__85_contigs__length_37466705.447	1
actinia	evm.model.PGA_scaffold0__85_contigs__length_37466705.448	1
actinia	evm.model.PGA_scaffold0__85_contigs__length_37466705.449	1
actinia	evm.model.PGA_scaffold0__85_contigs__length_37466705.450	1
actinia	evm.model.PGA_scaffold0__85_contigs__length_37466705.451	1
actinia	evm.model.PGA_scaffold0__85_contigs__length_37466705.452	1
actinia	evm.model.PGA_scaffold0__85_contigs__length_37466705.453	0
actinia	evm.model.PGA_scaffold0__85_contigs__length_37466705.454	0
actinia	evm.model.PGA_scaffold0__85_contigs__length_37466705.455	1
actinia	evm.model.PGA_scaffold0__85_contigs__length_37466705.456	0
actinia	evm.model.PGA_scaffold0__85_contigs__length_37466705.457.1.5d659f6d	0
actinia	evm.model.PGA_scaffold0__85_contigs__length_37466705.457	0
actinia	evm.model.PGA_scaffold0__85_contigs__length_37466705.457.2.5d659f6d	0
actinia	evm.model.PGA_scaffold0__85_contigs__length_37466705.458	1
actinia	PGA_scaffold0__85_contigs__length_37466705.act_scaff_383440.mrna1	1
actinia	evm.model.PGA_scaffold0__85_contigs__length_37466705.459	0
actinia	evm.model.PGA_scaffold0__85_contigs__length_37466705.460	1
actinia	evm.model.PGA_scaffold0__85_contigs__length_37466705.461_evm.model.PGA_scaffold0__85_contigs__length_37466705.462	1
actinia	evm.model.PGA_scaffold0__85_contigs__length_37466705.463	1
actinia	evm.model.PGA_scaffold0__85_contigs__length_37466705.464	0
actinia	evm.model.PGA_scaffold0__85_contigs__length_37466705.464.1.5d659fe2	0
actinia	evm.model.PGA_scaffold0__85_contigs__length_37466705.465	0
actinia	evm.model.PGA_scaffold0__85_contigs__length_37466705.466	0
actinia	evm.model.PGA_scaffold0__85_contigs__length_37466705.467	2
actinia	evm.model.PGA_scaffold0__85_contigs__length_37466705.467.2.5d659fe3	0
actinia	evm.model.PGA_scaffold0__85_contigs__length_37466705.467.1.5d659fe3	0
actinia	evm.model.PGA_scaffold0__85_contigs__length_37466705.468	1
actinia	evm.model.PGA_scaffold0__85_contigs__length_37466705.469	2
actinia	evm.model.PGA_scaffold0__85_contigs__length_37466705.470	0
actinia	evm.model.PGA_scaffold0__85_contigs__length_37466705.471	0
actinia	evm.model.PGA_scaffold0__85_contigs__length_37466705.471.1.5d659fe3	0
actinia	evm.model.PGA_scaffold0__85_contigs__length_37466705.471.2.5d659fe3	0
actinia	evm.model.PGA_scaffold0__85_contigs__length_37466705.472	0
actinia	evm.model.PGA_scaffold0__85_contigs__length_37466705.473	1
actinia	evm.model.PGA_scaffold0__85_contigs__length_37466705.474	1
actinia	evm.model.PGA_scaffold0__85_contigs__length_37466705.474.1.5d659fe4	0
actinia	evm.model.PGA_scaffold0__85_contigs__length_37466705.475	1
actinia	evm.model.PGA_scaffold0__85_contigs__length_37466705.476	0
actinia	evm.model.PGA_scaffold0__85_contigs__length_37466705.477	1
actinia	evm.model.PGA_scaffold0__85_contigs__length_37466705.478	1
actinia	evm.model.PGA_scaffold0__85_contigs__length_37466705.479	0
actinia	evm.model.PGA_scaffold0__85_contigs__length_37466705.480	1
actinia	evm.model.PGA_scaffold0__85_contigs__length_37466705.481	1
actinia	evm.model.PGA_scaffold0__85_contigs__length_37466705.482	1
actinia	evm.model.PGA_scaffold0__85_contigs__length_37466705.483	1
actinia	evm.model.PGA_scaffold0__85_contigs__length_37466705.484	1
actinia	evm.model.PGA_scaffold0__85_contigs__length_37466705.485	1
actinia	evm.model.PGA_scaffold0__85_contigs__length_37466705.486	1
actinia	evm.model.PGA_scaffold0__85_contigs__length_37466705.487	1
actinia	evm.model.PGA_scaffold0__85_contigs__length_37466705.488	1
actinia	evm.model.PGA_scaffold0__85_contigs__length_37466705.489	0
actinia	evm.model.PGA_scaffold0__85_contigs__length_37466705.489.1.5d659fe5	0
actinia	evm.model.PGA_scaffold0__85_contigs__length_37466705.490	0
actinia	evm.model.PGA_scaffold0__85_contigs__length_37466705.490.1.5d659fe5	0
actinia	PGA_scaffold0__85_contigs__length_37466705.evm.model.PGA_scaffold3__52_contigs__length_22856419.848.mrna4	1
actinia	PGA_scaffold0__85_contigs__length_37466705.evm.model.PGA_scaffold4__44_contigs__length_22323623.2756.mrna3	1
actinia	PGA_scaffold0__85_contigs__length_37466705.evm.model.PGA_scaffold0__85_contigs__length_37466705.1062.mrna5	1
actinia	evm.model.PGA_scaffold0__85_contigs__length_37466705.491	0
actinia	evm.model.PGA_scaffold0__85_contigs__length_37466705.492	1
actinia	PGA_scaffold0__85_contigs__length_37466705.act_scaff_534632.mrna1	0
actinia	PGA_scaffold0__85_contigs__length_37466705.act_scaff_1158593.mrna1	0
actinia	evm.model.PGA_scaffold0__85_contigs__length_37466705.493	1
actinia	evm.model.PGA_scaffold0__85_contigs__length_37466705.494.1.5d659fe6	0
actinia	evm.model.PGA_scaffold0__85_contigs__length_37466705.494	1
actinia	evm.model.PGA_scaffold0__85_contigs__length_37466705.494.3.5d659fe6	0
actinia	evm.model.PGA_scaffold0__85_contigs__length_37466705.494.3.5d659fe6.1.5d6d27a7	0
actinia	evm.model.PGA_scaffold0__85_contigs__length_37466705.494.2.5d659fe6	0
actinia	evm.model.PGA_scaffold0__85_contigs__length_37466705.495	1
actinia	evm.model.PGA_scaffold0__85_contigs__length_37466705.496	1
actinia	evm.model.PGA_scaffold0__85_contigs__length_37466705.497	1
actinia	evm.model.PGA_scaffold0__85_contigs__length_37466705.498	1
actinia	evm.model.PGA_scaffold0__85_contigs__length_37466705.499	1
actinia	evm.model.PGA_scaffold0__85_contigs__length_37466705.500	1
actinia	evm.model.PGA_scaffold0__85_contigs__length_37466705.501	1
actinia	evm.model.PGA_scaffold0__85_contigs__length_37466705.502	1
actinia	evm.model.PGA_scaffold0__85_contigs__length_37466705.503	1
actinia	evm.model.PGA_scaffold0__85_contigs__length_37466705.504	1
actinia	evm.model.PGA_scaffold0__85_contigs__length_37466705.505	1
actinia	evm.model.PGA_scaffold0__85_contigs__length_37466705.506	1
actinia	evm.model.PGA_scaffold0__85_contigs__length_37466705.507	1
actinia	evm.model.PGA_scaffold0__85_contigs__length_37466705.508	0
actinia	evm.model.PGA_scaffold0__85_contigs__length_37466705.509	0
actinia	evm.model.PGA_scaffold0__85_contigs__length_37466705.510	0
actinia	PGA_scaffold0__85_contigs__length_37466705.act_scaff_1152631.mrna1	0
actinia	evm.model.PGA_scaffold0__85_contigs__length_37466705.511	0
actinia	PGA_scaffold0__85_contigs__length_37466705.evm.model.PGA_scaffold3__52_contigs__length_22856419.4328.mrna11	1
actinia	PGA_scaffold0__85_contigs__length_37466705.evm.model.PGA_scaffold4__44_contigs__length_22323623.2536.mrna4	1
actinia	PGA_scaffold0__85_contigs__length_37466705.evm.model.PGA_scaffold16__25_contigs__length_10494907.1353.mrna8	1
actinia	PGA_scaffold0__85_contigs__length_37466705.evm.model.PGA_scaffold10__47_contigs__length_13832649.1264.mrna9	1
actinia	PGA_scaffold0__85_contigs__length_37466705.act_scaff_1345631.mrna4	1
actinia	evm.model.PGA_scaffold0__85_contigs__length_37466705.512	0
actinia	evm.model.PGA_scaffold0__85_contigs__length_37466705.513	1
actinia	evm.model.PGA_scaffold0__85_contigs__length_37466705.514	0
actinia	evm.model.PGA_scaffold0__85_contigs__length_37466705.514.2.5d659fe7	0
actinia	evm.model.PGA_scaffold0__85_contigs__length_37466705.514.1.5d659fe7	0
actinia	evm.model.PGA_scaffold0__85_contigs__length_37466705.515	1
actinia	evm.model.PGA_scaffold0__85_contigs__length_37466705.516	1
actinia	evm.model.PGA_scaffold0__85_contigs__length_37466705.517	0
actinia	evm.model.PGA_scaffold0__85_contigs__length_37466705.517.1.5d659fe7	2
actinia	evm.model.PGA_scaffold0__85_contigs__length_37466705.517.2.5d659fe7	0
actinia	PGA_scaffold0__85_contigs__length_37466705.act_scaff_192148.mrna1	2
actinia	evm.model.PGA_scaffold0__85_contigs__length_37466705.518	1
actinia	evm.model.PGA_scaffold0__85_contigs__length_37466705.518.1.5d659fe7	0
actinia	PGA_scaffold0__85_contigs__length_37466705.act_scaff_356631.mrna1	1
actinia	evm.model.PGA_scaffold0__85_contigs__length_37466705.519	0
actinia	evm.model.PGA_scaffold0__85_contigs__length_37466705.520	1
actinia	evm.model.PGA_scaffold0__85_contigs__length_37466705.521	1
actinia	evm.model.PGA_scaffold0__85_contigs__length_37466705.522	1
actinia	evm.model.PGA_scaffold0__85_contigs__length_37466705.523	4
actinia	evm.model.PGA_scaffold0__85_contigs__length_37466705.524	1
actinia	evm.model.PGA_scaffold0__85_contigs__length_37466705.525	1
actinia	evm.model.PGA_scaffold0__85_contigs__length_37466705.526	1
actinia	evm.model.PGA_scaffold0__85_contigs__length_37466705.527	1
actinia	evm.model.PGA_scaffold0__85_contigs__length_37466705.528	1
actinia	evm.model.PGA_scaffold0__85_contigs__length_37466705.529	1
actinia	evm.model.PGA_scaffold0__85_contigs__length_37466705.530	1
actinia	evm.model.PGA_scaffold0__85_contigs__length_37466705.531	1
actinia	evm.model.PGA_scaffold0__85_contigs__length_37466705.532	1
actinia	evm.model.PGA_scaffold0__85_contigs__length_37466705.533	1
actinia	evm.model.PGA_scaffold0__85_contigs__length_37466705.534	1
actinia	evm.model.PGA_scaffold0__85_contigs__length_37466705.535	1
actinia	evm.model.PGA_scaffold0__85_contigs__length_37466705.536	1
actinia	evm.model.PGA_scaffold0__85_contigs__length_37466705.537	1
actinia	evm.model.PGA_scaffold0__85_contigs__length_37466705.538	3
actinia	PGA_scaffold0__85_contigs__length_37466705.act_scaff_1158647.mrna1	3
actinia	evm.model.PGA_scaffold0__85_contigs__length_37466705.539	3
actinia	PGA_scaffold0__85_contigs__length_37466705.evm.model.PGA_scaffold2__45_contigs__length_23673736.1362.mrna6	1
actinia	evm.model.PGA_scaffold0__85_contigs__length_37466705.540	3
actinia	evm.model.PGA_scaffold0__85_contigs__length_37466705.541	3
actinia	evm.model.PGA_scaffold0__85_contigs__length_37466705.542	3
actinia	evm.model.PGA_scaffold0__85_contigs__length_37466705.543	4
actinia	evm.model.PGA_scaffold0__85_contigs__length_37466705.544	4
actinia	evm.model.PGA_scaffold0__85_contigs__length_37466705.545	4
actinia	evm.model.PGA_scaffold0__85_contigs__length_37466705.546	4
actinia	evm.model.PGA_scaffold0__85_contigs__length_37466705.547	1
actinia	evm.model.PGA_scaffold0__85_contigs__length_37466705.548	1
actinia	evm.model.PGA_scaffold0__85_contigs__length_37466705.549	4
actinia	evm.model.PGA_scaffold0__85_contigs__length_37466705.550	1
actinia	evm.model.PGA_scaffold0__85_contigs__length_37466705.551	1
actinia	evm.model.PGA_scaffold0__85_contigs__length_37466705.552	1
actinia	evm.model.PGA_scaffold0__85_contigs__length_37466705.553	1
actinia	evm.model.PGA_scaffold0__85_contigs__length_37466705.554	1
actinia	evm.model.PGA_scaffold0__85_contigs__length_37466705.555	1
actinia	evm.model.PGA_scaffold0__85_contigs__length_37466705.556	1
actinia	evm.model.PGA_scaffold0__85_contigs__length_37466705.557	1
actinia	evm.model.PGA_scaffold0__85_contigs__length_37466705.558	1
actinia	evm.model.PGA_scaffold0__85_contigs__length_37466705.559	1
actinia	evm.model.PGA_scaffold0__85_contigs__length_37466705.560	1
actinia	evm.model.PGA_scaffold0__85_contigs__length_37466705.561	1
actinia	evm.model.PGA_scaffold0__85_contigs__length_37466705.562	1
actinia	evm.model.PGA_scaffold0__85_contigs__length_37466705.563	1
actinia	evm.model.PGA_scaffold0__85_contigs__length_37466705.564	1
actinia	evm.model.PGA_scaffold0__85_contigs__length_37466705.565	1
actinia	evm.model.PGA_scaffold0__85_contigs__length_37466705.566	1
actinia	evm.model.PGA_scaffold0__85_contigs__length_37466705.567	1
actinia	evm.model.PGA_scaffold0__85_contigs__length_37466705.570	2
actinia	evm.model.PGA_scaffold0__85_contigs__length_37466705.568	1
actinia	evm.model.PGA_scaffold0__85_contigs__length_37466705.569	1
actinia	evm.model.PGA_scaffold0__85_contigs__length_37466705.571	2
actinia	PGA_scaffold0__85_contigs__length_37466705.act_scaff_1429537.mrna1	3
actinia	evm.model.PGA_scaffold0__85_contigs__length_37466705.572	3
actinia	evm.model.PGA_scaffold0__85_contigs__length_37466705.573	1
actinia	evm.model.PGA_scaffold0__85_contigs__length_37466705.574	3
actinia	evm.model.PGA_scaffold0__85_contigs__length_37466705.575	3
actinia	evm.model.PGA_scaffold0__85_contigs__length_37466705.575.1.5d659f71	0
actinia	evm.model.PGA_scaffold0__85_contigs__length_37466705.576	1
actinia	evm.model.PGA_scaffold0__85_contigs__length_37466705.577	1
actinia	evm.model.PGA_scaffold0__85_contigs__length_37466705.578	0
actinia	evm.model.PGA_scaffold0__85_contigs__length_37466705.578.1.5d659f71	0
actinia	evm.model.PGA_scaffold0__85_contigs__length_37466705.579	1
actinia	evm.model.PGA_scaffold0__85_contigs__length_37466705.580	0
actinia	evm.model.PGA_scaffold0__85_contigs__length_37466705.580.2.5d659f72	0
actinia	evm.model.PGA_scaffold0__85_contigs__length_37466705.580.1.5d659f72	0
actinia	evm.model.PGA_scaffold0__85_contigs__length_37466705.581	0
actinia	evm.model.PGA_scaffold0__85_contigs__length_37466705.582	1
actinia	evm.model.PGA_scaffold0__85_contigs__length_37466705.583	1
actinia	evm.model.PGA_scaffold0__85_contigs__length_37466705.584	0
actinia	evm.model.PGA_scaffold0__85_contigs__length_37466705.585	1
actinia	evm.model.PGA_scaffold0__85_contigs__length_37466705.586	0
actinia	evm.model.PGA_scaffold0__85_contigs__length_37466705.587	0
actinia	evm.model.PGA_scaffold0__85_contigs__length_37466705.588	0
actinia	evm.model.PGA_scaffold0__85_contigs__length_37466705.589	1
actinia	evm.model.PGA_scaffold0__85_contigs__length_37466705.590	1
actinia	evm.model.PGA_scaffold0__85_contigs__length_37466705.591	1
actinia	evm.model.PGA_scaffold0__85_contigs__length_37466705.592	0
actinia	evm.model.PGA_scaffold0__85_contigs__length_37466705.593	0
actinia	evm.model.PGA_scaffold0__85_contigs__length_37466705.594	1
actinia	evm.model.PGA_scaffold0__85_contigs__length_37466705.595	0
actinia	evm.model.PGA_scaffold0__85_contigs__length_37466705.596	1
actinia	evm.model.PGA_scaffold0__85_contigs__length_37466705.597	1
actinia	evm.model.PGA_scaffold0__85_contigs__length_37466705.598	0
actinia	evm.model.PGA_scaffold0__85_contigs__length_37466705.599	0
actinia	evm.model.PGA_scaffold0__85_contigs__length_37466705.600	0
actinia	evm.model.PGA_scaffold0__85_contigs__length_37466705.601	0
actinia	evm.model.PGA_scaffold0__85_contigs__length_37466705.602	1
actinia	evm.model.PGA_scaffold0__85_contigs__length_37466705.602.1.5d659f74	0
actinia	evm.model.PGA_scaffold0__85_contigs__length_37466705.603	1
actinia	evm.model.PGA_scaffold0__85_contigs__length_37466705.604	1
actinia	evm.model.PGA_scaffold0__85_contigs__length_37466705.605	1
actinia	evm.model.PGA_scaffold0__85_contigs__length_37466705.606	1
actinia	evm.model.PGA_scaffold0__85_contigs__length_37466705.607	1
actinia	evm.model.PGA_scaffold0__85_contigs__length_37466705.608	1
actinia	evm.model.PGA_scaffold0__85_contigs__length_37466705.609	1
actinia	evm.model.PGA_scaffold0__85_contigs__length_37466705.610	1
actinia	evm.model.PGA_scaffold0__85_contigs__length_37466705.611	1
actinia	evm.model.PGA_scaffold0__85_contigs__length_37466705.612	1
actinia	evm.model.PGA_scaffold0__85_contigs__length_37466705.613	1
actinia	evm.model.PGA_scaffold0__85_contigs__length_37466705.614	1
actinia	evm.model.PGA_scaffold0__85_contigs__length_37466705.615	1
actinia	evm.model.PGA_scaffold0__85_contigs__length_37466705.616	1
actinia	evm.model.PGA_scaffold0__85_contigs__length_37466705.617	1
actinia	evm.model.PGA_scaffold0__85_contigs__length_37466705.618	1
actinia	evm.model.PGA_scaffold0__85_contigs__length_37466705.620	1
actinia	evm.model.PGA_scaffold0__85_contigs__length_37466705.621	1
actinia	evm.model.PGA_scaffold0__85_contigs__length_37466705.622	1
actinia	evm.model.PGA_scaffold0__85_contigs__length_37466705.623	1
actinia	evm.model.PGA_scaffold0__85_contigs__length_37466705.624	1
actinia	evm.model.PGA_scaffold0__85_contigs__length_37466705.625	1
actinia	evm.model.PGA_scaffold0__85_contigs__length_37466705.626	1
actinia	evm.model.PGA_scaffold0__85_contigs__length_37466705.627	1
actinia	evm.model.PGA_scaffold0__85_contigs__length_37466705.628_evm.model.PGA_scaffold0__85_contigs__length_37466705.637	1
actinia	evm.model.PGA_scaffold0__85_contigs__length_37466705.629	1
actinia	evm.model.PGA_scaffold0__85_contigs__length_37466705.630	1
actinia	evm.model.PGA_scaffold0__85_contigs__length_37466705.631	1
actinia	evm.model.PGA_scaffold0__85_contigs__length_37466705.632	1
actinia	evm.model.PGA_scaffold0__85_contigs__length_37466705.633	1
actinia	evm.model.PGA_scaffold0__85_contigs__length_37466705.634	1
actinia	evm.model.PGA_scaffold0__85_contigs__length_37466705.635	1
actinia	evm.model.PGA_scaffold0__85_contigs__length_37466705.636	1
actinia	evm.model.PGA_scaffold0__85_contigs__length_37466705.638	1
actinia	evm.model.PGA_scaffold0__85_contigs__length_37466705.639	1
actinia	evm.model.PGA_scaffold0__85_contigs__length_37466705.640	1
actinia	evm.model.PGA_scaffold0__85_contigs__length_37466705.641	1
actinia	evm.model.PGA_scaffold0__85_contigs__length_37466705.642	1
actinia	evm.model.PGA_scaffold0__85_contigs__length_37466705.643	1
actinia	evm.model.PGA_scaffold0__85_contigs__length_37466705.644	1
actinia	evm.model.PGA_scaffold0__85_contigs__length_37466705.645	1
actinia	evm.model.PGA_scaffold0__85_contigs__length_37466705.646	1
actinia	evm.model.PGA_scaffold0__85_contigs__length_37466705.647	1
actinia	PGA_scaffold0__85_contigs__length_37466705.act_scaff_845682.mrna2	0
actinia	evm.model.PGA_scaffold0__85_contigs__length_37466705.648	1
actinia	evm.model.PGA_scaffold0__85_contigs__length_37466705.648.1.5d659f75	0
actinia	evm.model.PGA_scaffold0__85_contigs__length_37466705.649	1
actinia	evm.model.PGA_scaffold0__85_contigs__length_37466705.650	1
actinia	evm.model.PGA_scaffold0__85_contigs__length_37466705.650.1.5d659f75	0
actinia	evm.model.PGA_scaffold0__85_contigs__length_37466705.651	2
actinia	evm.model.PGA_scaffold0__85_contigs__length_37466705.652	1
actinia	evm.model.PGA_scaffold0__85_contigs__length_37466705.653	2
actinia	evm.model.PGA_scaffold0__85_contigs__length_37466705.654	1
actinia	evm.model.PGA_scaffold0__85_contigs__length_37466705.654.1.5d6d26e2	0
actinia	evm.model.PGA_scaffold0__85_contigs__length_37466705.654.2.5d6d26e2	0
actinia	evm.model.PGA_scaffold0__85_contigs__length_37466705.655	1
actinia	evm.model.PGA_scaffold0__85_contigs__length_37466705.656	1
actinia	evm.model.PGA_scaffold0__85_contigs__length_37466705.657	1
actinia	evm.model.PGA_scaffold0__85_contigs__length_37466705.658	1
actinia	evm.model.PGA_scaffold0__85_contigs__length_37466705.659	1
actinia	evm.model.PGA_scaffold0__85_contigs__length_37466705.660	1
actinia	evm.model.PGA_scaffold0__85_contigs__length_37466705.661	1
actinia	evm.model.PGA_scaffold0__85_contigs__length_37466705.662	1
actinia	evm.model.PGA_scaffold0__85_contigs__length_37466705.663	1
actinia	evm.model.PGA_scaffold0__85_contigs__length_37466705.664	1
actinia	evm.model.PGA_scaffold0__85_contigs__length_37466705.665	1
actinia	evm.model.PGA_scaffold0__85_contigs__length_37466705.666	1
actinia	evm.model.PGA_scaffold0__85_contigs__length_37466705.667	1
actinia	evm.model.PGA_scaffold0__85_contigs__length_37466705.668	1
actinia	evm.model.PGA_scaffold0__85_contigs__length_37466705.669	3
actinia	evm.model.PGA_scaffold0__85_contigs__length_37466705.670	3
actinia	evm.model.PGA_scaffold0__85_contigs__length_37466705.671	1
actinia	evm.model.PGA_scaffold0__85_contigs__length_37466705.672	1
actinia	evm.model.PGA_scaffold0__85_contigs__length_37466705.673	1
actinia	evm.model.PGA_scaffold0__85_contigs__length_37466705.674	1
actinia	evm.model.PGA_scaffold0__85_contigs__length_37466705.675	1
actinia	evm.model.PGA_scaffold0__85_contigs__length_37466705.676	1
actinia	evm.model.PGA_scaffold0__85_contigs__length_37466705.677	1
actinia	evm.model.PGA_scaffold0__85_contigs__length_37466705.678	1
actinia	evm.model.PGA_scaffold0__85_contigs__length_37466705.679	1
actinia	evm.model.PGA_scaffold0__85_contigs__length_37466705.679.1.5d659fe8	0
actinia	evm.model.PGA_scaffold0__85_contigs__length_37466705.680	0
actinia	evm.model.PGA_scaffold0__85_contigs__length_37466705.681	1
actinia	evm.model.PGA_scaffold0__85_contigs__length_37466705.682	1
actinia	evm.model.PGA_scaffold0__85_contigs__length_37466705.683	1
actinia	evm.model.PGA_scaffold0__85_contigs__length_37466705.684	1
actinia	evm.model.PGA_scaffold0__85_contigs__length_37466705.685	3
actinia	evm.model.PGA_scaffold0__85_contigs__length_37466705.686	3
actinia	evm.model.PGA_scaffold0__85_contigs__length_37466705.687	1
actinia	evm.model.PGA_scaffold0__85_contigs__length_37466705.688	1
actinia	evm.model.PGA_scaffold0__85_contigs__length_37466705.689	1
actinia	evm.model.PGA_scaffold0__85_contigs__length_37466705.690	1
actinia	evm.model.PGA_scaffold0__85_contigs__length_37466705.691	0
actinia	evm.model.PGA_scaffold0__85_contigs__length_37466705.692	1
actinia	evm.model.PGA_scaffold0__85_contigs__length_37466705.693	1
actinia	evm.model.PGA_scaffold0__85_contigs__length_37466705.694	1
actinia	evm.model.PGA_scaffold0__85_contigs__length_37466705.695	0
actinia	evm.model.PGA_scaffold0__85_contigs__length_37466705.696	1
actinia	evm.model.PGA_scaffold0__85_contigs__length_37466705.697	1
actinia	evm.model.PGA_scaffold0__85_contigs__length_37466705.698	1
actinia	evm.model.PGA_scaffold0__85_contigs__length_37466705.699	1
actinia	evm.model.PGA_scaffold0__85_contigs__length_37466705.700	1
actinia	evm.model.PGA_scaffold0__85_contigs__length_37466705.701	1
actinia	evm.model.PGA_scaffold0__85_contigs__length_37466705.702	1
actinia	evm.model.PGA_scaffold0__85_contigs__length_37466705.703	1
actinia	evm.model.PGA_scaffold0__85_contigs__length_37466705.704	1
actinia	evm.model.PGA_scaffold0__85_contigs__length_37466705.705	1
actinia	evm.model.PGA_scaffold0__85_contigs__length_37466705.706	1
actinia	evm.model.PGA_scaffold0__85_contigs__length_37466705.707	1
actinia	evm.model.PGA_scaffold0__85_contigs__length_37466705.709	1
actinia	evm.model.PGA_scaffold0__85_contigs__length_37466705.710	1
actinia	evm.model.PGA_scaffold0__85_contigs__length_37466705.711	1
actinia	evm.model.PGA_scaffold0__85_contigs__length_37466705.712	1
actinia	evm.model.PGA_scaffold0__85_contigs__length_37466705.713	1
actinia	evm.model.PGA_scaffold0__85_contigs__length_37466705.714	1
actinia	evm.model.PGA_scaffold0__85_contigs__length_37466705.715	1
actinia	evm.model.PGA_scaffold0__85_contigs__length_37466705.716	1
actinia	evm.model.PGA_scaffold0__85_contigs__length_37466705.717	1
actinia	evm.model.PGA_scaffold0__85_contigs__length_37466705.718	1
actinia	evm.model.PGA_scaffold0__85_contigs__length_37466705.719	1
actinia	evm.model.PGA_scaffold0__85_contigs__length_37466705.720	1
actinia	evm.model.PGA_scaffold0__85_contigs__length_37466705.721	1
actinia	evm.model.PGA_scaffold0__85_contigs__length_37466705.722	0
actinia	evm.model.PGA_scaffold0__85_contigs__length_37466705.723.1.5d659f77	0
actinia	evm.model.PGA_scaffold0__85_contigs__length_37466705.723.1.5d659f77.1.5d6d26e4	0
actinia	evm.model.PGA_scaffold0__85_contigs__length_37466705.723	0
actinia	evm.model.PGA_scaffold0__85_contigs__length_37466705.724	4
actinia	PGA_scaffold0__85_contigs__length_37466705.act_scaff_196435.mrna1	3
actinia	PGA_scaffold0__85_contigs__length_37466705.evm.model.PGA_scaffold11__36_contigs__length_13525064.1268.mrna2	1
actinia	PGA_scaffold0__85_contigs__length_37466705.act_scaff_523717.mrna1	3
actinia	PGA_scaffold0__85_contigs__length_37466705.act_scaff_541353.mrna1	3
actinia	PGA_scaffold0__85_contigs__length_37466705.act_scaff_1158786.mrna1	3
actinia	PGA_scaffold0__85_contigs__length_37466705.evm.model.PGA_scaffold17__23_contigs__length_9995812.1651.mrna4	1
actinia	evm.model.PGA_scaffold0__85_contigs__length_37466705.725	2
actinia	evm.model.PGA_scaffold0__85_contigs__length_37466705.726	2
actinia	evm.model.PGA_scaffold0__85_contigs__length_37466705.727	4
actinia	evm.model.PGA_scaffold0__85_contigs__length_37466705.728	4
actinia	evm.model.PGA_scaffold0__85_contigs__length_37466705.729	4
actinia	evm.model.PGA_scaffold0__85_contigs__length_37466705.730	3
actinia	evm.model.PGA_scaffold0__85_contigs__length_37466705.731	4
actinia	evm.model.PGA_scaffold0__85_contigs__length_37466705.732	4
actinia	evm.model.PGA_scaffold0__85_contigs__length_37466705.733	1
actinia	evm.model.PGA_scaffold0__85_contigs__length_37466705.734	4
actinia	evm.model.PGA_scaffold0__85_contigs__length_37466705.735	1
actinia	evm.model.PGA_scaffold0__85_contigs__length_37466705.736	1
actinia	evm.model.PGA_scaffold0__85_contigs__length_37466705.737	1
actinia	evm.model.PGA_scaffold0__85_contigs__length_37466705.738	2
actinia	PGA_scaffold0__85_contigs__length_37466705.evm.model.PGA_scaffold6__47_contigs__length_16458017.518.mrna2	1
actinia	evm.model.PGA_scaffold0__85_contigs__length_37466705.739	1
actinia	evm.model.PGA_scaffold0__85_contigs__length_37466705.740	2
actinia	evm.model.PGA_scaffold0__85_contigs__length_37466705.741	2
actinia	evm.model.PGA_scaffold0__85_contigs__length_37466705.742	2
actinia	evm.model.PGA_scaffold0__85_contigs__length_37466705.743	2
actinia	evm.model.PGA_scaffold0__85_contigs__length_37466705.744	3
actinia	evm.model.PGA_scaffold0__85_contigs__length_37466705.745	3
actinia	evm.model.PGA_scaffold0__85_contigs__length_37466705.746	1
actinia	evm.model.PGA_scaffold0__85_contigs__length_37466705.747	1
actinia	evm.model.PGA_scaffold0__85_contigs__length_37466705.748	1
actinia	evm.model.PGA_scaffold0__85_contigs__length_37466705.749	1
actinia	evm.model.PGA_scaffold0__85_contigs__length_37466705.750	1
actinia	evm.model.PGA_scaffold0__85_contigs__length_37466705.751	1
actinia	evm.model.PGA_scaffold0__85_contigs__length_37466705.752	1
actinia	evm.model.PGA_scaffold0__85_contigs__length_37466705.753	1
actinia	evm.model.PGA_scaffold0__85_contigs__length_37466705.754	1
actinia	evm.model.PGA_scaffold0__85_contigs__length_37466705.755	1
actinia	evm.model.PGA_scaffold0__85_contigs__length_37466705.756	1
actinia	evm.model.PGA_scaffold0__85_contigs__length_37466705.757	1
actinia	evm.model.PGA_scaffold0__85_contigs__length_37466705.758	1
actinia	evm.model.PGA_scaffold0__85_contigs__length_37466705.759	0
actinia	evm.model.PGA_scaffold0__85_contigs__length_37466705.759.1.5d659f78	0
actinia	evm.model.PGA_scaffold0__85_contigs__length_37466705.759.4.5d659f78	0
actinia	evm.model.PGA_scaffold0__85_contigs__length_37466705.759.3.5d659f78	0
actinia	evm.model.PGA_scaffold0__85_contigs__length_37466705.759.2.5d659f78	0
actinia	evm.model.PGA_scaffold0__85_contigs__length_37466705.760	0
actinia	evm.model.PGA_scaffold0__85_contigs__length_37466705.761	1
actinia	evm.model.PGA_scaffold0__85_contigs__length_37466705.762	1
actinia	PGA_scaffold0__85_contigs__length_37466705.act_scaff_1424806.mrna1	0
actinia	evm.model.PGA_scaffold0__85_contigs__length_37466705.763	1
actinia	evm.model.PGA_scaffold0__85_contigs__length_37466705.764	1
actinia	evm.model.PGA_scaffold0__85_contigs__length_37466705.765	0
actinia	evm.model.PGA_scaffold0__85_contigs__length_37466705.765.1.5d659f78	0
actinia	evm.model.PGA_scaffold0__85_contigs__length_37466705.766	0
actinia	evm.model.PGA_scaffold0__85_contigs__length_37466705.767	1
actinia	evm.model.PGA_scaffold0__85_contigs__length_37466705.768	1
actinia	evm.model.PGA_scaffold0__85_contigs__length_37466705.768.1.5d659f79	0
actinia	evm.model.PGA_scaffold0__85_contigs__length_37466705.769	0
actinia	evm.model.PGA_scaffold0__85_contigs__length_37466705.770	0
actinia	evm.model.PGA_scaffold0__85_contigs__length_37466705.771	1
actinia	evm.model.PGA_scaffold0__85_contigs__length_37466705.772	0
actinia	evm.model.PGA_scaffold0__85_contigs__length_37466705.773	1
actinia	evm.model.PGA_scaffold0__85_contigs__length_37466705.774	4
actinia	evm.model.PGA_scaffold0__85_contigs__length_37466705.775	1
actinia	evm.model.PGA_scaffold0__85_contigs__length_37466705.776	1
actinia	evm.model.PGA_scaffold0__85_contigs__length_37466705.777	4
actinia	evm.model.PGA_scaffold0__85_contigs__length_37466705.778	4
actinia	evm.model.PGA_scaffold0__85_contigs__length_37466705.779	4
actinia	evm.model.PGA_scaffold0__85_contigs__length_37466705.780	4
actinia	evm.model.PGA_scaffold0__85_contigs__length_37466705.781	4
actinia	evm.model.PGA_scaffold0__85_contigs__length_37466705.782	4
actinia	evm.model.PGA_scaffold0__85_contigs__length_37466705.783	4
actinia	evm.model.PGA_scaffold0__85_contigs__length_37466705.784	4
actinia	evm.model.PGA_scaffold0__85_contigs__length_37466705.785	1
actinia	evm.model.PGA_scaffold0__85_contigs__length_37466705.786	4
actinia	evm.model.PGA_scaffold0__85_contigs__length_37466705.787	4
actinia	evm.model.PGA_scaffold0__85_contigs__length_37466705.788	4
actinia	evm.model.PGA_scaffold0__85_contigs__length_37466705.789	1
actinia	evm.model.PGA_scaffold0__85_contigs__length_37466705.790	1
actinia	evm.model.PGA_scaffold0__85_contigs__length_37466705.791	1
actinia	evm.model.PGA_scaffold0__85_contigs__length_37466705.792	1
actinia	evm.model.PGA_scaffold0__85_contigs__length_37466705.793	1
actinia	evm.model.PGA_scaffold0__85_contigs__length_37466705.794	1
actinia	evm.model.PGA_scaffold0__85_contigs__length_37466705.795	1
actinia	evm.model.PGA_scaffold0__85_contigs__length_37466705.796	1
actinia	evm.model.PGA_scaffold0__85_contigs__length_37466705.797	1
actinia	evm.model.PGA_scaffold0__85_contigs__length_37466705.798	1
actinia	evm.model.PGA_scaffold0__85_contigs__length_37466705.799.1.5d659fea	1
actinia	evm.model.PGA_scaffold0__85_contigs__length_37466705.799	0
actinia	evm.model.PGA_scaffold0__85_contigs__length_37466705.799.2.5d659fea	0
actinia	evm.model.PGA_scaffold0__85_contigs__length_37466705.800	1
actinia	evm.model.PGA_scaffold0__85_contigs__length_37466705.801	0
actinia	evm.model.PGA_scaffold0__85_contigs__length_37466705.802	1
actinia	evm.model.PGA_scaffold0__85_contigs__length_37466705.803	1
actinia	evm.model.PGA_scaffold0__85_contigs__length_37466705.818.1.5d659feb	1
actinia	evm.model.PGA_scaffold0__85_contigs__length_37466705.804	4
actinia	evm.model.PGA_scaffold0__85_contigs__length_37466705.805	1
actinia	evm.model.PGA_scaffold0__85_contigs__length_37466705.806	1
actinia	evm.model.PGA_scaffold0__85_contigs__length_37466705.807	4
actinia	evm.model.PGA_scaffold0__85_contigs__length_37466705.808	4
actinia	evm.model.PGA_scaffold0__85_contigs__length_37466705.809	4
actinia	evm.model.PGA_scaffold0__85_contigs__length_37466705.810	4
actinia	evm.model.PGA_scaffold0__85_contigs__length_37466705.811	4
actinia	evm.model.PGA_scaffold0__85_contigs__length_37466705.812	4
actinia	evm.model.PGA_scaffold0__85_contigs__length_37466705.813	4
actinia	evm.model.PGA_scaffold0__85_contigs__length_37466705.814	4
actinia	evm.model.PGA_scaffold0__85_contigs__length_37466705.815	4
actinia	evm.model.PGA_scaffold0__85_contigs__length_37466705.816	4
actinia	evm.model.PGA_scaffold0__85_contigs__length_37466705.817	4
actinia	evm.model.PGA_scaffold0__85_contigs__length_37466705.818	0
actinia	evm.model.PGA_scaffold0__85_contigs__length_37466705.818.2.5d659feb	0
actinia	evm.model.PGA_scaffold0__85_contigs__length_37466705.818.3.5d659feb	0
actinia	evm.model.PGA_scaffold0__85_contigs__length_37466705.818.4.5d659feb	0
actinia	evm.model.PGA_scaffold0__85_contigs__length_37466705.819	0
actinia	evm.model.PGA_scaffold0__85_contigs__length_37466705.820	0
actinia	evm.model.PGA_scaffold0__85_contigs__length_37466705.822	1
actinia	evm.model.PGA_scaffold0__85_contigs__length_37466705.823	1
actinia	evm.model.PGA_scaffold0__85_contigs__length_37466705.824	1
actinia	evm.model.PGA_scaffold0__85_contigs__length_37466705.825	0
actinia	evm.model.PGA_scaffold0__85_contigs__length_37466705.826	0
actinia	evm.model.PGA_scaffold0__85_contigs__length_37466705.827.1.5d659f7a	1
actinia	evm.model.PGA_scaffold0__85_contigs__length_37466705.827	0
actinia	evm.model.PGA_scaffold0__85_contigs__length_37466705.828	0
actinia	evm.model.PGA_scaffold0__85_contigs__length_37466705.829	1
actinia	evm.model.PGA_scaffold0__85_contigs__length_37466705.830	0
actinia	evm.model.PGA_scaffold0__85_contigs__length_37466705.831.1.5d659f7a	1
actinia	evm.model.PGA_scaffold0__85_contigs__length_37466705.831	0
actinia	evm.model.PGA_scaffold0__85_contigs__length_37466705.831.3.5d659f7a	0
actinia	evm.model.PGA_scaffold0__85_contigs__length_37466705.831.4.5d659f7b	0
actinia	evm.model.PGA_scaffold0__85_contigs__length_37466705.831.2.5d659f7a.1.5d6d26f0	0
actinia	evm.model.PGA_scaffold0__85_contigs__length_37466705.831.2.5d659f7a	0
actinia	evm.model.PGA_scaffold0__85_contigs__length_37466705.832	0
actinia	evm.model.PGA_scaffold0__85_contigs__length_37466705.832.1.5d659fec	0
actinia	evm.model.PGA_scaffold0__85_contigs__length_37466705.833_evm.model.PGA_scaffold0__85_contigs__length_37466705.834	0
actinia	evm.model.PGA_scaffold0__85_contigs__length_37466705.835	1
actinia	evm.model.PGA_scaffold0__85_contigs__length_37466705.836	1
actinia	evm.model.PGA_scaffold0__85_contigs__length_37466705.837	1
actinia	evm.model.PGA_scaffold0__85_contigs__length_37466705.838	1
actinia	evm.model.PGA_scaffold0__85_contigs__length_37466705.839	1
actinia	evm.model.PGA_scaffold0__85_contigs__length_37466705.840	1
actinia	evm.model.PGA_scaffold0__85_contigs__length_37466705.841	1
actinia	evm.model.PGA_scaffold0__85_contigs__length_37466705.842	1
actinia	evm.model.PGA_scaffold0__85_contigs__length_37466705.842.1.5d659fec	0
actinia	evm.model.PGA_scaffold0__85_contigs__length_37466705.843	1
actinia	evm.model.PGA_scaffold0__85_contigs__length_37466705.844	1
actinia	evm.model.PGA_scaffold0__85_contigs__length_37466705.845	0
actinia	evm.model.PGA_scaffold0__85_contigs__length_37466705.846	1
actinia	evm.model.PGA_scaffold0__85_contigs__length_37466705.846.1.5d659fec	0
actinia	PGA_scaffold0__85_contigs__length_37466705.act_scaff_72358.mrna1	2
actinia	evm.model.PGA_scaffold0__85_contigs__length_37466705.847	0
actinia	evm.model.PGA_scaffold0__85_contigs__length_37466705.848	2
actinia	evm.model.PGA_scaffold0__85_contigs__length_37466705.849	1
actinia	evm.model.PGA_scaffold0__85_contigs__length_37466705.850	1
actinia	evm.model.PGA_scaffold0__85_contigs__length_37466705.851	0
actinia	evm.model.PGA_scaffold0__85_contigs__length_37466705.852	1
actinia	evm.model.PGA_scaffold0__85_contigs__length_37466705.852.1.5d659fed.1.5d6d27b2	0
actinia	evm.model.PGA_scaffold0__85_contigs__length_37466705.852.1.5d659fed	0
actinia	evm.model.PGA_scaffold0__85_contigs__length_37466705.853	0
actinia	evm.model.PGA_scaffold0__85_contigs__length_37466705.854	1
actinia	evm.model.PGA_scaffold0__85_contigs__length_37466705.855	1
actinia	PGA_scaffold0__85_contigs__length_37466705.act_scaff_632624.mrna1	0
actinia	evm.model.PGA_scaffold0__85_contigs__length_37466705.856	0
actinia	evm.model.PGA_scaffold0__85_contigs__length_37466705.857	0
actinia	evm.model.PGA_scaffold0__85_contigs__length_37466705.858	1
actinia	PGA_scaffold0__85_contigs__length_37466705.evm.model.PGA_scaffold7__59_contigs__length_16204524.1051.mrna2	1
actinia	evm.model.PGA_scaffold0__85_contigs__length_37466705.859.2.5d659fd4	0
actinia	evm.model.PGA_scaffold0__85_contigs__length_37466705.859	1
actinia	evm.model.PGA_scaffold0__85_contigs__length_37466705.859.1.5d659f7d	0
actinia	evm.model.PGA_scaffold0__85_contigs__length_37466705.860	2
actinia	evm.model.PGA_scaffold0__85_contigs__length_37466705.860.1.5d659fee	0
actinia	evm.model.PGA_scaffold0__85_contigs__length_37466705.861.1.5d659fee	0
actinia	evm.model.PGA_scaffold0__85_contigs__length_37466705.861	2
actinia	evm.model.PGA_scaffold0__85_contigs__length_37466705.862	1
actinia	evm.model.PGA_scaffold0__85_contigs__length_37466705.863.1.5d659fee	0
actinia	evm.model.PGA_scaffold0__85_contigs__length_37466705.863	0
actinia	evm.model.PGA_scaffold0__85_contigs__length_37466705.864	0
actinia	evm.model.PGA_scaffold0__85_contigs__length_37466705.864.1.5d659f7d	0
actinia	evm.model.PGA_scaffold0__85_contigs__length_37466705.865	1
actinia	evm.model.PGA_scaffold0__85_contigs__length_37466705.866.3.5d659f7d	1
actinia	evm.model.PGA_scaffold0__85_contigs__length_37466705.866	0
actinia	PGA_scaffold0__85_contigs__length_37466705.act_scaff_1152921.mrna1	0
actinia	PGA_scaffold0__85_contigs__length_37466705.act_scaff_1152923.mrna1	2
actinia	PGA_scaffold0__85_contigs__length_37466705.act_scaff_652517.mrna1	1
actinia	PGA_scaffold0__85_contigs__length_37466705.act_scaff_1152926.mrna1	2
actinia	evm.model.PGA_scaffold0__85_contigs__length_37466705.866.1.5d659f7d	0
actinia	evm.model.PGA_scaffold0__85_contigs__length_37466705.866.1.5d659f7d.1.5d6d26f7	0
actinia	PGA_scaffold0__85_contigs__length_37466705.evm.model.PGA_scaffold14__42_contigs__length_11649687.730.mrna9	1
actinia	PGA_scaffold0__85_contigs__length_37466705.evm.model.PGA_scaffold7__59_contigs__length_16204524.1528.mrna8	1
actinia	evm.model.PGA_scaffold0__85_contigs__length_37466705.866.2.5d659f7d	0
actinia	PGA_scaffold0__85_contigs__length_37466705.evm.model.PGA_scaffold13__45_contigs__length_12533684.868.mrna5	1
actinia	evm.model.PGA_scaffold0__85_contigs__length_37466705.867	1
actinia	evm.model.PGA_scaffold0__85_contigs__length_37466705.867.1.5d659fef	0
actinia	evm.model.PGA_scaffold0__85_contigs__length_37466705.867.2.5d659fef	0
actinia	evm.model.PGA_scaffold0__85_contigs__length_37466705.867.3.5d659fef	0
actinia	evm.model.PGA_scaffold0__85_contigs__length_37466705.868	0
actinia	evm.model.PGA_scaffold0__85_contigs__length_37466705.868.1.5d659f7e	1
actinia	evm.model.PGA_scaffold0__85_contigs__length_37466705.868.2.5d659f7e	0
actinia	evm.model.PGA_scaffold0__85_contigs__length_37466705.868.3.5d659f7e	0
actinia	evm.model.PGA_scaffold0__85_contigs__length_37466705.869	1
actinia	evm.model.PGA_scaffold0__85_contigs__length_37466705.870.1.5d659ff0	0
actinia	evm.model.PGA_scaffold0__85_contigs__length_37466705.870	0
actinia	evm.model.PGA_scaffold0__85_contigs__length_37466705.871	0
actinia	evm.model.PGA_scaffold0__85_contigs__length_37466705.872.2.5d659ff0	0
actinia	evm.model.PGA_scaffold0__85_contigs__length_37466705.872	1
actinia	evm.model.PGA_scaffold0__85_contigs__length_37466705.872.1.5d659ff0	0
actinia	evm.model.PGA_scaffold0__85_contigs__length_37466705.872.3.5d659ff0	0
actinia	evm.model.PGA_scaffold0__85_contigs__length_37466705.873	1
actinia	evm.model.PGA_scaffold0__85_contigs__length_37466705.874	3
actinia	evm.model.PGA_scaffold0__85_contigs__length_37466705.875	3
actinia	evm.model.PGA_scaffold0__85_contigs__length_37466705.876	1
actinia	evm.model.PGA_scaffold0__85_contigs__length_37466705.877	2
actinia	evm.model.PGA_scaffold0__85_contigs__length_37466705.877.1.5d659ff1	0
actinia	evm.model.PGA_scaffold0__85_contigs__length_37466705.878	1
actinia	PGA_scaffold0__85_contigs__length_37466705.act_scaff_34587.mrna1	1
actinia	evm.model.PGA_scaffold0__85_contigs__length_37466705.879	0
actinia	evm.model.PGA_scaffold0__85_contigs__length_37466705.880.2.5d659ff1	0
actinia	evm.model.PGA_scaffold0__85_contigs__length_37466705.880	1
actinia	evm.model.PGA_scaffold0__85_contigs__length_37466705.880.1.5d659ff1	0
actinia	evm.model.PGA_scaffold0__85_contigs__length_37466705.880.3.5d659ff1	0
actinia	evm.model.PGA_scaffold0__85_contigs__length_37466705.881	1
actinia	evm.model.PGA_scaffold0__85_contigs__length_37466705.882_evm.model.PGA_scaffold0__85_contigs__length_37466705.886	1
actinia	evm.model.PGA_scaffold0__85_contigs__length_37466705.882_evm.model.PGA_scaffold0__85_contigs__length_37466705.886.1.5d6d27b9	0
actinia	evm.model.PGA_scaffold0__85_contigs__length_37466705.883	1
actinia	evm.model.PGA_scaffold0__85_contigs__length_37466705.884	1
actinia	evm.model.PGA_scaffold0__85_contigs__length_37466705.885	1
actinia	evm.model.PGA_scaffold0__85_contigs__length_37466705.887	0
actinia	evm.model.PGA_scaffold0__85_contigs__length_37466705.887.1.5d659f7f	0
actinia	evm.model.PGA_scaffold0__85_contigs__length_37466705.888	0
actinia	evm.model.PGA_scaffold0__85_contigs__length_37466705.889	0
actinia	evm.model.PGA_scaffold0__85_contigs__length_37466705.890	1
actinia	evm.model.PGA_scaffold0__85_contigs__length_37466705.891	0
actinia	evm.model.PGA_scaffold0__85_contigs__length_37466705.892	1
actinia	evm.model.PGA_scaffold0__85_contigs__length_37466705.893	1
actinia	evm.model.PGA_scaffold0__85_contigs__length_37466705.894	1
actinia	evm.model.PGA_scaffold0__85_contigs__length_37466705.895	0
actinia	evm.model.PGA_scaffold0__85_contigs__length_37466705.896	1
actinia	evm.model.PGA_scaffold0__85_contigs__length_37466705.897	1
actinia	PGA_scaffold0__85_contigs__length_37466705.evm.model.PGA_scaffold16__25_contigs__length_10494907.1071.mrna9	1
actinia	evm.model.PGA_scaffold0__85_contigs__length_37466705.898	3
actinia	evm.model.PGA_scaffold0__85_contigs__length_37466705.899	3
actinia	evm.model.PGA_scaffold0__85_contigs__length_37466705.900	1
actinia	evm.model.PGA_scaffold0__85_contigs__length_37466705.901	1
actinia	evm.model.PGA_scaffold0__85_contigs__length_37466705.901.1.5d659ff1	0
actinia	evm.model.PGA_scaffold0__85_contigs__length_37466705.902	0
actinia	evm.model.PGA_scaffold0__85_contigs__length_37466705.903	1
actinia	evm.model.PGA_scaffold0__85_contigs__length_37466705.904	1
actinia	evm.model.PGA_scaffold0__85_contigs__length_37466705.905	0
actinia	evm.model.PGA_scaffold0__85_contigs__length_37466705.906	0
actinia	evm.model.PGA_scaffold0__85_contigs__length_37466705.907	0
actinia	evm.model.PGA_scaffold0__85_contigs__length_37466705.910	1
actinia	evm.model.PGA_scaffold0__85_contigs__length_37466705.908	1
actinia	evm.model.PGA_scaffold0__85_contigs__length_37466705.909	1
actinia	evm.model.PGA_scaffold0__85_contigs__length_37466705.911	1
actinia	evm.model.PGA_scaffold0__85_contigs__length_37466705.911.1.5d659f81	0
actinia	evm.model.PGA_scaffold0__85_contigs__length_37466705.911.2.5d659f81	0
actinia	PGA_scaffold0__85_contigs__length_37466705.act_scaff_277252utrorf.mrna1	1
actinia	evm.model.PGA_scaffold0__85_contigs__length_37466705.912	1
actinia	evm.model.PGA_scaffold0__85_contigs__length_37466705.912.1.5d659f82	0
actinia	PGA_scaffold0__85_contigs__length_37466705.act_scaff_1153018.mrna1	0
actinia	PGA_scaffold0__85_contigs__length_37466705.evm.model.PGA_scaffold17__23_contigs__length_9995812.1442.mrna3	1
actinia	evm.model.PGA_scaffold0__85_contigs__length_37466705.913	0
actinia	evm.model.PGA_scaffold0__85_contigs__length_37466705.914	0
actinia	PGA_scaffold0__85_contigs__length_37466705.act_scaff_796721.mrna1	0
actinia	evm.model.PGA_scaffold0__85_contigs__length_37466705.915	0
actinia	evm.model.PGA_scaffold0__85_contigs__length_37466705.916	1
actinia	PGA_scaffold0__85_contigs__length_37466705.act_scaff_1281082.mrna1	0
actinia	evm.model.PGA_scaffold0__85_contigs__length_37466705.918	3
actinia	evm.model.PGA_scaffold0__85_contigs__length_37466705.919	3
actinia	evm.model.PGA_scaffold0__85_contigs__length_37466705.920	3
actinia	evm.model.PGA_scaffold0__85_contigs__length_37466705.921	3
actinia	evm.model.PGA_scaffold0__85_contigs__length_37466705.922	1
actinia	PGA_scaffold0__85_contigs__length_37466705.act_scaff_1153062.mrna1	0
actinia	evm.model.PGA_scaffold0__85_contigs__length_37466705.923	1
actinia	evm.model.PGA_scaffold0__85_contigs__length_37466705.924	1
actinia	evm.model.PGA_scaffold0__85_contigs__length_37466705.926.1.5d659f83	0
actinia	evm.model.PGA_scaffold0__85_contigs__length_37466705.925	0
actinia	evm.model.PGA_scaffold0__85_contigs__length_37466705.926.2.5d659f83	0
actinia	evm.model.PGA_scaffold0__85_contigs__length_37466705.926	0
actinia	evm.model.PGA_scaffold0__85_contigs__length_37466705.927	0
actinia	evm.model.PGA_scaffold0__85_contigs__length_37466705.928	1
actinia	PGA_scaffold0__85_contigs__length_37466705.evm.model.PGA_scaffold11__36_contigs__length_13525064.2299.mrna3	1
actinia	PGA_scaffold0__85_contigs__length_37466705.act_scaff_624436.mrna11	1
actinia	evm.model.PGA_scaffold0__85_contigs__length_37466705.929	0
actinia	evm.model.PGA_scaffold0__85_contigs__length_37466705.930	1
actinia	evm.model.PGA_scaffold0__85_contigs__length_37466705.932	0
actinia	evm.model.PGA_scaffold0__85_contigs__length_37466705.931	0
actinia	PGA_scaffold0__85_contigs__length_37466705.act_scaff_679034.mrna1	0
actinia	evm.model.PGA_scaffold0__85_contigs__length_37466705.932.1.5d659f84	0
actinia	evm.model.PGA_scaffold0__85_contigs__length_37466705.933	0
actinia	evm.model.PGA_scaffold0__85_contigs__length_37466705.934	0
actinia	evm.model.PGA_scaffold0__85_contigs__length_37466705.935	1
actinia	PGA_scaffold0__85_contigs__length_37466705.act_scaff_38722.mrna1	0
actinia	evm.model.PGA_scaffold0__85_contigs__length_37466705.936	3
actinia	evm.model.PGA_scaffold0__85_contigs__length_37466705.937	3
actinia	evm.model.PGA_scaffold0__85_contigs__length_37466705.937.1.5d659f84	0
actinia	evm.model.PGA_scaffold0__85_contigs__length_37466705.937.2.5d659f84	0
actinia	evm.model.PGA_scaffold0__85_contigs__length_37466705.938	1
actinia	evm.model.PGA_scaffold0__85_contigs__length_37466705.939	1
actinia	evm.model.PGA_scaffold0__85_contigs__length_37466705.940	1
actinia	evm.model.PGA_scaffold0__85_contigs__length_37466705.941	1
actinia	evm.model.PGA_scaffold0__85_contigs__length_37466705.942	1
actinia	evm.model.PGA_scaffold0__85_contigs__length_37466705.943	0
actinia	evm.model.PGA_scaffold0__85_contigs__length_37466705.944	3
actinia	evm.model.PGA_scaffold0__85_contigs__length_37466705.945	3
actinia	evm.model.PGA_scaffold0__85_contigs__length_37466705.946	2
actinia	PGA_scaffold0__85_contigs__length_37466705.evm.model.PGA_scaffold5__44_contigs__length_20552954.1477.mrna4	1
actinia	evm.model.PGA_scaffold0__85_contigs__length_37466705.947	1
actinia	evm.model.PGA_scaffold0__85_contigs__length_37466705.948	2
actinia	evm.model.PGA_scaffold0__85_contigs__length_37466705.949	1
actinia	evm.model.PGA_scaffold0__85_contigs__length_37466705.950	1
actinia	evm.model.PGA_scaffold0__85_contigs__length_37466705.951	1
actinia	evm.model.PGA_scaffold0__85_contigs__length_37466705.952	1
actinia	evm.model.PGA_scaffold0__85_contigs__length_37466705.953	1
actinia	evm.model.PGA_scaffold0__85_contigs__length_37466705.954	1
actinia	evm.model.PGA_scaffold0__85_contigs__length_37466705.955	1
actinia	evm.model.PGA_scaffold0__85_contigs__length_37466705.956	1
actinia	evm.model.PGA_scaffold0__85_contigs__length_37466705.957	1
actinia	evm.model.PGA_scaffold0__85_contigs__length_37466705.958	1
actinia	evm.model.PGA_scaffold0__85_contigs__length_37466705.959	1
actinia	evm.model.PGA_scaffold0__85_contigs__length_37466705.960	1
actinia	evm.model.PGA_scaffold0__85_contigs__length_37466705.961	2
actinia	PGA_scaffold0__85_contigs__length_37466705.evm.model.PGA_scaffold9__36_contigs__length_13948895.943.mrna5	1
actinia	evm.model.PGA_scaffold0__85_contigs__length_37466705.962	0
actinia	PGA_scaffold0__85_contigs__length_37466705.act_scaff_433476.mrna1	2
actinia	evm.model.PGA_scaffold0__85_contigs__length_37466705.963	0
actinia	evm.model.PGA_scaffold0__85_contigs__length_37466705.964	0
actinia	evm.model.PGA_scaffold0__85_contigs__length_37466705.965	2
actinia	evm.model.PGA_scaffold0__85_contigs__length_37466705.966	1
actinia	evm.model.PGA_scaffold0__85_contigs__length_37466705.967	1
actinia	evm.model.PGA_scaffold0__85_contigs__length_37466705.968	1
actinia	evm.model.PGA_scaffold0__85_contigs__length_37466705.969	1
actinia	evm.model.PGA_scaffold0__85_contigs__length_37466705.970	1
actinia	evm.model.PGA_scaffold0__85_contigs__length_37466705.971	1
actinia	evm.model.PGA_scaffold0__85_contigs__length_37466705.972	1
actinia	evm.model.PGA_scaffold0__85_contigs__length_37466705.973	1
actinia	evm.model.PGA_scaffold0__85_contigs__length_37466705.974	1
actinia	evm.model.PGA_scaffold0__85_contigs__length_37466705.975	1
actinia	evm.model.PGA_scaffold0__85_contigs__length_37466705.976	1
actinia	evm.model.PGA_scaffold0__85_contigs__length_37466705.977	1
actinia	evm.model.PGA_scaffold0__85_contigs__length_37466705.978	1
actinia	evm.model.PGA_scaffold0__85_contigs__length_37466705.979	1
actinia	evm.model.PGA_scaffold0__85_contigs__length_37466705.980	1
actinia	evm.model.PGA_scaffold0__85_contigs__length_37466705.981	1
actinia	evm.model.PGA_scaffold0__85_contigs__length_37466705.982	1
actinia	evm.model.PGA_scaffold0__85_contigs__length_37466705.983	1
actinia	evm.model.PGA_scaffold0__85_contigs__length_37466705.984	1
actinia	evm.model.PGA_scaffold0__85_contigs__length_37466705.985	1
actinia	evm.model.PGA_scaffold0__85_contigs__length_37466705.986	1
actinia	evm.model.PGA_scaffold0__85_contigs__length_37466705.987	1
actinia	evm.model.PGA_scaffold0__85_contigs__length_37466705.988	1
actinia	evm.model.PGA_scaffold0__85_contigs__length_37466705.989	1
actinia	evm.model.PGA_scaffold0__85_contigs__length_37466705.990	1
actinia	evm.model.PGA_scaffold0__85_contigs__length_37466705.991	1
actinia	evm.model.PGA_scaffold0__85_contigs__length_37466705.992	0
actinia	evm.model.PGA_scaffold0__85_contigs__length_37466705.993	3
actinia	PGA_scaffold0__85_contigs__length_37466705.act_scaff_840723.mrna1	3
actinia	evm.model.PGA_scaffold0__85_contigs__length_37466705.994	3
actinia	evm.model.PGA_scaffold0__85_contigs__length_37466705.995	3
actinia	evm.model.PGA_scaffold0__85_contigs__length_37466705.996	3
actinia	evm.model.PGA_scaffold0__85_contigs__length_37466705.997	0
actinia	evm.model.PGA_scaffold0__85_contigs__length_37466705.997.1.5d659ff4	0
actinia	evm.model.PGA_scaffold0__85_contigs__length_37466705.998	0
actinia	evm.model.PGA_scaffold0__85_contigs__length_37466705.999	2
actinia	evm.model.PGA_scaffold0__85_contigs__length_37466705.1000	3
actinia	evm.model.PGA_scaffold0__85_contigs__length_37466705.1001	3
actinia	evm.model.PGA_scaffold0__85_contigs__length_37466705.1002	3
actinia	evm.model.PGA_scaffold0__85_contigs__length_37466705.1003	3
actinia	evm.model.PGA_scaffold0__85_contigs__length_37466705.1004	3
actinia	evm.model.PGA_scaffold0__85_contigs__length_37466705.1005	1
actinia	evm.model.PGA_scaffold0__85_contigs__length_37466705.1006	1
actinia	evm.model.PGA_scaffold0__85_contigs__length_37466705.1007	1
actinia	evm.model.PGA_scaffold0__85_contigs__length_37466705.1008	1
actinia	evm.model.PGA_scaffold0__85_contigs__length_37466705.1009	0
actinia	evm.model.PGA_scaffold0__85_contigs__length_37466705.1010	1
actinia	evm.model.PGA_scaffold0__85_contigs__length_37466705.1011	1
actinia	evm.model.PGA_scaffold0__85_contigs__length_37466705.1012	1
actinia	evm.model.PGA_scaffold0__85_contigs__length_37466705.1013	0
actinia	evm.model.PGA_scaffold0__85_contigs__length_37466705.1014	0
actinia	evm.model.PGA_scaffold0__85_contigs__length_37466705.1015	1
actinia	PGA_scaffold0__85_contigs__length_37466705.act_scaff_607031.mrna1	1
actinia	PGA_scaffold0__85_contigs__length_37466705.act_scaff_384380.mrna1	1
actinia	evm.model.PGA_scaffold0__85_contigs__length_37466705.1016	0
actinia	evm.model.PGA_scaffold0__85_contigs__length_37466705.1017	1
actinia	PGA_scaffold0__85_contigs__length_37466705.act_scaff_1363094.mrna9	1
actinia	evm.model.PGA_scaffold0__85_contigs__length_37466705.1018	1
actinia	evm.model.PGA_scaffold0__85_contigs__length_37466705.1019	1
actinia	evm.model.PGA_scaffold0__85_contigs__length_37466705.1020	0
actinia	evm.model.PGA_scaffold0__85_contigs__length_37466705.1021	1
actinia	PGA_scaffold0__85_contigs__length_37466705.act_scaff_238722.mrna1	0
actinia	evm.model.PGA_scaffold0__85_contigs__length_37466705.1022	1
actinia	PGA_scaffold0__85_contigs__length_37466705.act_scaff_2198.mrna1	2
actinia	PGA_scaffold0__85_contigs__length_37466705.act_scaff_1439754.mrna2	1
actinia	PGA_scaffold0__85_contigs__length_37466705.act_scaff_1159240.mrna1	1
actinia	evm.model.PGA_scaffold0__85_contigs__length_37466705.1023	2
actinia	evm.model.PGA_scaffold0__85_contigs__length_37466705.1024	0
actinia	evm.model.PGA_scaffold0__85_contigs__length_37466705.1024.1.5d659ff5	0
actinia	evm.model.PGA_scaffold0__85_contigs__length_37466705.1025	1
actinia	evm.model.PGA_scaffold0__85_contigs__length_37466705.1026	1
actinia	evm.model.PGA_scaffold0__85_contigs__length_37466705.1027	0
actinia	evm.model.PGA_scaffold0__85_contigs__length_37466705.1028	1
actinia	evm.model.PGA_scaffold0__85_contigs__length_37466705.1029	1
actinia	evm.model.PGA_scaffold0__85_contigs__length_37466705.1030	1
actinia	evm.model.PGA_scaffold0__85_contigs__length_37466705.1031	1
actinia	evm.model.PGA_scaffold0__85_contigs__length_37466705.1032	1
actinia	evm.model.PGA_scaffold0__85_contigs__length_37466705.1033	1
actinia	evm.model.PGA_scaffold0__85_contigs__length_37466705.1035	1
actinia	evm.model.PGA_scaffold0__85_contigs__length_37466705.1036	1
actinia	evm.model.PGA_scaffold0__85_contigs__length_37466705.1037	1
actinia	evm.model.PGA_scaffold0__85_contigs__length_37466705.1038	1
actinia	evm.model.PGA_scaffold0__85_contigs__length_37466705.1039	1
actinia	evm.model.PGA_scaffold0__85_contigs__length_37466705.1040	1
actinia	evm.model.PGA_scaffold0__85_contigs__length_37466705.1041	1
actinia	evm.model.PGA_scaffold0__85_contigs__length_37466705.1042	1
actinia	evm.model.PGA_scaffold0__85_contigs__length_37466705.1043	1
actinia	evm.model.PGA_scaffold0__85_contigs__length_37466705.1044	0
actinia	evm.model.PGA_scaffold0__85_contigs__length_37466705.1045	0
actinia	evm.model.PGA_scaffold0__85_contigs__length_37466705.1046	1
actinia	evm.model.PGA_scaffold0__85_contigs__length_37466705.1047	1
actinia	evm.model.PGA_scaffold0__85_contigs__length_37466705.1048	0
actinia	evm.model.PGA_scaffold0__85_contigs__length_37466705.1049	1
actinia	evm.model.PGA_scaffold0__85_contigs__length_37466705.1050	0
actinia	evm.model.PGA_scaffold0__85_contigs__length_37466705.1050.1.5d659f87	0
actinia	evm.model.PGA_scaffold0__85_contigs__length_37466705.1051	1
actinia	evm.model.PGA_scaffold0__85_contigs__length_37466705.1052	1
actinia	evm.model.PGA_scaffold0__85_contigs__length_37466705.1053	1
actinia	evm.model.PGA_scaffold0__85_contigs__length_37466705.1054	1
actinia	evm.model.PGA_scaffold0__85_contigs__length_37466705.1055	1
actinia	evm.model.PGA_scaffold0__85_contigs__length_37466705.1056	1
actinia	evm.model.PGA_scaffold0__85_contigs__length_37466705.1057	1
actinia	evm.model.PGA_scaffold0__85_contigs__length_37466705.1058	1
actinia	evm.model.PGA_scaffold0__85_contigs__length_37466705.1059	1
actinia	evm.model.PGA_scaffold0__85_contigs__length_37466705.1060	1
actinia	evm.model.PGA_scaffold0__85_contigs__length_37466705.1061	1
actinia	evm.model.PGA_scaffold0__85_contigs__length_37466705.1062	1
actinia	evm.model.PGA_scaffold0__85_contigs__length_37466705.1063	1
actinia	evm.model.PGA_scaffold0__85_contigs__length_37466705.1064	0
actinia	evm.model.PGA_scaffold0__85_contigs__length_37466705.1065	1
actinia	evm.model.PGA_scaffold0__85_contigs__length_37466705.1066	1
actinia	evm.model.PGA_scaffold0__85_contigs__length_37466705.1067	1
actinia	evm.model.PGA_scaffold0__85_contigs__length_37466705.1068	1
actinia	evm.model.PGA_scaffold0__85_contigs__length_37466705.1069	1
actinia	evm.model.PGA_scaffold0__85_contigs__length_37466705.1070	0
actinia	evm.model.PGA_scaffold0__85_contigs__length_37466705.1071	1
actinia	evm.model.PGA_scaffold0__85_contigs__length_37466705.1072	1
actinia	evm.model.PGA_scaffold0__85_contigs__length_37466705.1073.4.5d659f88	1
actinia	evm.model.PGA_scaffold0__85_contigs__length_37466705.1073	0
actinia	evm.model.PGA_scaffold0__85_contigs__length_37466705.1073.1.5d659f87	0
actinia	evm.model.PGA_scaffold0__85_contigs__length_37466705.1073.2.5d659f87	0
actinia	evm.model.PGA_scaffold0__85_contigs__length_37466705.1073.3.5d659f87	0
actinia	evm.model.PGA_scaffold0__85_contigs__length_37466705.1074	1
actinia	evm.model.PGA_scaffold0__85_contigs__length_37466705.1074.1.5d659f88	0
actinia	evm.model.PGA_scaffold0__85_contigs__length_37466705.1075	1
actinia	evm.model.PGA_scaffold0__85_contigs__length_37466705.1076	0
actinia	evm.model.PGA_scaffold0__85_contigs__length_37466705.1076.1.5d659ff7	1
actinia	evm.model.PGA_scaffold0__85_contigs__length_37466705.1077	1
actinia	evm.model.PGA_scaffold0__85_contigs__length_37466705.1078.1.5d659f88	1
actinia	evm.model.PGA_scaffold0__85_contigs__length_37466705.1078	0
actinia	evm.model.PGA_scaffold0__85_contigs__length_37466705.1079	0
actinia	evm.model.PGA_scaffold0__85_contigs__length_37466705.1080	0
actinia	evm.model.PGA_scaffold0__85_contigs__length_37466705.1081	1
actinia	evm.model.PGA_scaffold0__85_contigs__length_37466705.1082	1
actinia	evm.model.PGA_scaffold0__85_contigs__length_37466705.1083	1
actinia	evm.model.PGA_scaffold0__85_contigs__length_37466705.1084.1.5d659ff8	2
actinia	evm.model.PGA_scaffold0__85_contigs__length_37466705.1084.2.5d659ff9	0
actinia	evm.model.PGA_scaffold0__85_contigs__length_37466705.1084	0
actinia	evm.model.PGA_scaffold0__85_contigs__length_37466705.1084.3.5d659ff9	0
actinia	evm.model.PGA_scaffold0__85_contigs__length_37466705.1084.4.5d659ff9	0
actinia	evm.model.PGA_scaffold0__85_contigs__length_37466705.1085	2
actinia	evm.model.PGA_scaffold0__85_contigs__length_37466705.1086	2
actinia	evm.model.PGA_scaffold0__85_contigs__length_37466705.1086.2.5d659ffa	0
actinia	evm.model.PGA_scaffold0__85_contigs__length_37466705.1086.3.5d659ffa	0
actinia	evm.model.PGA_scaffold0__85_contigs__length_37466705.1086.1.5d659ffa	0
actinia	evm.model.PGA_scaffold0__85_contigs__length_37466705.1086.1.5d659ffa.1.5d6d27c2	0
actinia	PGA_scaffold0__85_contigs__length_37466705.act_scaff_1153212.mrna1	2
actinia	evm.model.PGA_scaffold0__85_contigs__length_37466705.1087	0
actinia	evm.model.PGA_scaffold0__85_contigs__length_37466705.1088	1
actinia	evm.model.PGA_scaffold0__85_contigs__length_37466705.1089	1
actinia	evm.model.PGA_scaffold0__85_contigs__length_37466705.1090	1
actinia	evm.model.PGA_scaffold0__85_contigs__length_37466705.1091	1
actinia	evm.model.PGA_scaffold0__85_contigs__length_37466705.1092	1
actinia	evm.model.PGA_scaffold0__85_contigs__length_37466705.1093	1
actinia	evm.model.PGA_scaffold0__85_contigs__length_37466705.1094	3
actinia	evm.model.PGA_scaffold0__85_contigs__length_37466705.1095	3
actinia	evm.model.PGA_scaffold0__85_contigs__length_37466705.1096	1
actinia	evm.model.PGA_scaffold0__85_contigs__length_37466705.1097	0
actinia	evm.model.PGA_scaffold0__85_contigs__length_37466705.1098	1
actinia	evm.model.PGA_scaffold0__85_contigs__length_37466705.1099	1
actinia	evm.model.PGA_scaffold0__85_contigs__length_37466705.1100	1
actinia	evm.model.PGA_scaffold0__85_contigs__length_37466705.1101	1
actinia	evm.model.PGA_scaffold0__85_contigs__length_37466705.1102	1
actinia	evm.model.PGA_scaffold0__85_contigs__length_37466705.1103	1
actinia	evm.model.PGA_scaffold0__85_contigs__length_37466705.1104	0
actinia	evm.model.PGA_scaffold0__85_contigs__length_37466705.1105	1
actinia	evm.model.PGA_scaffold0__85_contigs__length_37466705.1107	1
actinia	evm.model.PGA_scaffold0__85_contigs__length_37466705.1108	1
actinia	evm.model.PGA_scaffold0__85_contigs__length_37466705.1109.3.5d659f89	0
actinia	evm.model.PGA_scaffold0__85_contigs__length_37466705.1109.4.5d659f89	0
actinia	evm.model.PGA_scaffold0__85_contigs__length_37466705.1109	1
actinia	evm.model.PGA_scaffold0__85_contigs__length_37466705.1109.1.5d659f88	0
actinia	evm.model.PGA_scaffold0__85_contigs__length_37466705.1109.2.5d659f89	0
actinia	evm.model.PGA_scaffold0__85_contigs__length_37466705.1110	1
actinia	evm.model.PGA_scaffold0__85_contigs__length_37466705.1111	1
actinia	evm.model.PGA_scaffold0__85_contigs__length_37466705.1112	1
actinia	evm.model.PGA_scaffold0__85_contigs__length_37466705.1113	0
actinia	evm.model.PGA_scaffold0__85_contigs__length_37466705.1114	1
actinia	evm.model.PGA_scaffold0__85_contigs__length_37466705.1115	1
actinia	evm.model.PGA_scaffold0__85_contigs__length_37466705.1130_evm.model.PGA_scaffold0__85_contigs__length_37466705.1116	1
actinia	evm.model.PGA_scaffold0__85_contigs__length_37466705.1117	1
actinia	evm.model.PGA_scaffold0__85_contigs__length_37466705.1118	1
actinia	evm.model.PGA_scaffold0__85_contigs__length_37466705.1119	1
actinia	evm.model.PGA_scaffold0__85_contigs__length_37466705.1120	1
actinia	evm.model.PGA_scaffold0__85_contigs__length_37466705.1121	1
actinia	evm.model.PGA_scaffold0__85_contigs__length_37466705.1122	1
actinia	evm.model.PGA_scaffold0__85_contigs__length_37466705.1123	1
actinia	evm.model.PGA_scaffold0__85_contigs__length_37466705.1124	1
actinia	evm.model.PGA_scaffold0__85_contigs__length_37466705.1125	1
actinia	evm.model.PGA_scaffold0__85_contigs__length_37466705.1126	1
actinia	evm.model.PGA_scaffold0__85_contigs__length_37466705.1127	1
actinia	evm.model.PGA_scaffold0__85_contigs__length_37466705.1128	1
actinia	evm.model.PGA_scaffold0__85_contigs__length_37466705.1129	1
actinia	evm.model.PGA_scaffold0__85_contigs__length_37466705.1131	1
actinia	evm.model.PGA_scaffold0__85_contigs__length_37466705.1132	1
actinia	evm.model.PGA_scaffold0__85_contigs__length_37466705.1133	1
actinia	evm.model.PGA_scaffold0__85_contigs__length_37466705.1134	1
actinia	evm.model.PGA_scaffold0__85_contigs__length_37466705.1135	1
actinia	evm.model.PGA_scaffold0__85_contigs__length_37466705.1136	1
actinia	evm.model.PGA_scaffold0__85_contigs__length_37466705.1137	1
actinia	evm.model.PGA_scaffold0__85_contigs__length_37466705.1138	1
actinia	evm.model.PGA_scaffold0__85_contigs__length_37466705.1139	1
actinia	evm.model.PGA_scaffold0__85_contigs__length_37466705.1140	1
actinia	evm.model.PGA_scaffold0__85_contigs__length_37466705.1141	1
actinia	evm.model.PGA_scaffold0__85_contigs__length_37466705.1142	1
actinia	evm.model.PGA_scaffold0__85_contigs__length_37466705.1143	1
actinia	evm.model.PGA_scaffold0__85_contigs__length_37466705.1144	0
actinia	evm.model.PGA_scaffold0__85_contigs__length_37466705.1145	1
actinia	evm.model.PGA_scaffold0__85_contigs__length_37466705.1146	4
actinia	evm.model.PGA_scaffold0__85_contigs__length_37466705.1147	4
actinia	evm.model.PGA_scaffold0__85_contigs__length_37466705.1148	4
actinia	evm.model.PGA_scaffold0__85_contigs__length_37466705.1149	4
actinia	evm.model.PGA_scaffold0__85_contigs__length_37466705.1150	4
actinia	evm.model.PGA_scaffold0__85_contigs__length_37466705.1151	4
actinia	evm.model.PGA_scaffold0__85_contigs__length_37466705.1152	4
actinia	evm.model.PGA_scaffold0__85_contigs__length_37466705.1153	4
actinia	evm.model.PGA_scaffold0__85_contigs__length_37466705.1154	4
actinia	evm.model.PGA_scaffold0__85_contigs__length_37466705.1155	4
actinia	evm.model.PGA_scaffold0__85_contigs__length_37466705.1156	1
actinia	evm.model.PGA_scaffold0__85_contigs__length_37466705.1157	1
actinia	evm.model.PGA_scaffold0__85_contigs__length_37466705.1158	1
actinia	evm.model.PGA_scaffold0__85_contigs__length_37466705.1159	1
actinia	evm.model.PGA_scaffold0__85_contigs__length_37466705.1161	1
actinia	evm.model.PGA_scaffold0__85_contigs__length_37466705.1162	4
actinia	evm.model.PGA_scaffold0__85_contigs__length_37466705.1163	4
actinia	evm.model.PGA_scaffold0__85_contigs__length_37466705.1164	4
actinia	evm.model.PGA_scaffold0__85_contigs__length_37466705.1165	4
actinia	evm.model.PGA_scaffold0__85_contigs__length_37466705.1166	4
actinia	evm.model.PGA_scaffold0__85_contigs__length_37466705.1167	4
actinia	evm.model.PGA_scaffold0__85_contigs__length_37466705.1168	4
actinia	evm.model.PGA_scaffold0__85_contigs__length_37466705.1169	1
actinia	evm.model.PGA_scaffold0__85_contigs__length_37466705.1170	1
actinia	evm.model.PGA_scaffold0__85_contigs__length_37466705.1171	0
actinia	evm.model.PGA_scaffold0__85_contigs__length_37466705.1172	0
actinia	evm.model.PGA_scaffold0__85_contigs__length_37466705.1173	1
actinia	evm.model.PGA_scaffold0__85_contigs__length_37466705.1174	1
actinia	evm.model.PGA_scaffold0__85_contigs__length_37466705.1175	3
actinia	evm.model.PGA_scaffold0__85_contigs__length_37466705.1176	3
actinia	evm.model.PGA_scaffold0__85_contigs__length_37466705.1177	4
actinia	evm.model.PGA_scaffold0__85_contigs__length_37466705.1178	4
actinia	evm.model.PGA_scaffold0__85_contigs__length_37466705.1179	1
actinia	evm.model.PGA_scaffold0__85_contigs__length_37466705.1180	0
actinia	evm.model.PGA_scaffold0__85_contigs__length_37466705.1181	0
actinia	evm.model.PGA_scaffold0__85_contigs__length_37466705.1182	1
actinia	evm.model.PGA_scaffold0__85_contigs__length_37466705.1183	1
actinia	evm.model.PGA_scaffold0__85_contigs__length_37466705.1184	1
actinia	PGA_scaffold0__85_contigs__length_37466705.evm.model.PGA_scaffold7__59_contigs__length_16204524.1467.mrna9	4
actinia	PGA_scaffold0__85_contigs__length_37466705.evm.model.PGA_scaffold3__52_contigs__length_22856419.1802.mrna4	1
actinia	PGA_scaffold0__85_contigs__length_37466705.evm.model.PGA_scaffold3__52_contigs__length_22856419.4082.mrna11	1
actinia	evm.model.PGA_scaffold0__85_contigs__length_37466705.1185	1
actinia	evm.model.PGA_scaffold0__85_contigs__length_37466705.1186	1
actinia	evm.model.PGA_scaffold0__85_contigs__length_37466705.1187	1
actinia	evm.model.PGA_scaffold0__85_contigs__length_37466705.1188	0
actinia	evm.model.PGA_scaffold0__85_contigs__length_37466705.1189	0
actinia	evm.model.PGA_scaffold0__85_contigs__length_37466705.1190	1
actinia	evm.model.PGA_scaffold0__85_contigs__length_37466705.1190.1.5d659f89	0
actinia	evm.model.PGA_scaffold0__85_contigs__length_37466705.1190.2.5d659f89	0
actinia	evm.model.PGA_scaffold0__85_contigs__length_37466705.1191	1
actinia	evm.model.PGA_scaffold0__85_contigs__length_37466705.1191.1.5d6d270f	0
actinia	PGA_scaffold0__85_contigs__length_37466705.act_scaff_669551.mrna1	1
actinia	evm.model.PGA_scaffold0__85_contigs__length_37466705.1192	1
actinia	evm.model.PGA_scaffold0__85_contigs__length_37466705.1193	0
actinia	evm.model.PGA_scaffold0__85_contigs__length_37466705.1193.1.5d659ffe	0
actinia	evm.model.PGA_scaffold0__85_contigs__length_37466705.1193.1.5d659ffe.1.5d6d27c4	0
actinia	evm.model.PGA_scaffold0__85_contigs__length_37466705.1194	1
actinia	evm.model.PGA_scaffold0__85_contigs__length_37466705.1195	1
actinia	evm.model.PGA_scaffold0__85_contigs__length_37466705.1196	1
actinia	evm.model.PGA_scaffold0__85_contigs__length_37466705.1197_evm.model.PGA_scaffold0__85_contigs__length_37466705.1198.4.5d6d2711	0
actinia	evm.model.PGA_scaffold0__85_contigs__length_37466705.1197_evm.model.PGA_scaffold0__85_contigs__length_37466705.1198	0
actinia	evm.model.PGA_scaffold0__85_contigs__length_37466705.1197_evm.model.PGA_scaffold0__85_contigs__length_37466705.1198.3.5d6d2710	1
actinia	evm.model.PGA_scaffold0__85_contigs__length_37466705.1197_evm.model.PGA_scaffold0__85_contigs__length_37466705.1198.1.5d6d2710	0
actinia	evm.model.PGA_scaffold0__85_contigs__length_37466705.1197_evm.model.PGA_scaffold0__85_contigs__length_37466705.1198.2.5d6d2710	0
actinia	evm.model.PGA_scaffold0__85_contigs__length_37466705.1199	1
actinia	evm.model.PGA_scaffold0__85_contigs__length_37466705.1200	0
actinia	evm.model.PGA_scaffold0__85_contigs__length_37466705.1201	1
actinia	evm.model.PGA_scaffold0__85_contigs__length_37466705.1201.1.5d659ffe	0
actinia	evm.model.PGA_scaffold0__85_contigs__length_37466705.1202	0
actinia	evm.model.PGA_scaffold0__85_contigs__length_37466705.1203	1
actinia	evm.model.PGA_scaffold0__85_contigs__length_37466705.1204	1
actinia	evm.model.PGA_scaffold0__85_contigs__length_37466705.1205	1
actinia	evm.model.PGA_scaffold0__85_contigs__length_37466705.1206	0
actinia	evm.model.PGA_scaffold0__85_contigs__length_37466705.1207	0
actinia	evm.model.PGA_scaffold0__85_contigs__length_37466705.1208	0
actinia	evm.model.PGA_scaffold0__85_contigs__length_37466705.1209	0
actinia	evm.model.PGA_scaffold0__85_contigs__length_37466705.1209.1.5d659f8a	0
actinia	evm.model.PGA_scaffold0__85_contigs__length_37466705.1210	0
actinia	evm.model.PGA_scaffold0__85_contigs__length_37466705.1210.1.5d659fff	0
actinia	PGA_scaffold0__85_contigs__length_37466705.ACR2_ACTEQ.egf.1.mrna1	0
actinia	evm.model.PGA_scaffold0__85_contigs__length_37466705.1212	1
actinia	PGA_scaffold0__85_contigs__length_37466705.act_scaff_623738.mrna1	1
actinia	evm.model.PGA_scaffold0__85_contigs__length_37466705.1213	1
actinia	evm.model.PGA_scaffold0__85_contigs__length_37466705.1214	0
actinia	evm.model.PGA_scaffold0__85_contigs__length_37466705.1215	0
actinia	evm.model.PGA_scaffold0__85_contigs__length_37466705.1216	1
actinia	evm.model.PGA_scaffold0__85_contigs__length_37466705.1217	0
actinia	evm.model.PGA_scaffold0__85_contigs__length_37466705.1218.1.5d65a000	2
actinia	evm.model.PGA_scaffold0__85_contigs__length_37466705.1218	0
actinia	evm.model.PGA_scaffold0__85_contigs__length_37466705.1219	2
actinia	evm.model.PGA_scaffold0__85_contigs__length_37466705.1219.1.5d659f8a	0
actinia	evm.model.PGA_scaffold0__85_contigs__length_37466705.1220	0
actinia	evm.model.PGA_scaffold0__85_contigs__length_37466705.1221	3
actinia	evm.model.PGA_scaffold0__85_contigs__length_37466705.1222	3
actinia	evm.model.PGA_scaffold0__85_contigs__length_37466705.1223.1.5d65a001	0
actinia	evm.model.PGA_scaffold0__85_contigs__length_37466705.1223	0
actinia	evm.model.PGA_scaffold0__85_contigs__length_37466705.1224	1
actinia	evm.model.PGA_scaffold0__85_contigs__length_37466705.1225	1
actinia	evm.model.PGA_scaffold0__85_contigs__length_37466705.1226	3
actinia	evm.model.PGA_scaffold0__85_contigs__length_37466705.1227	3
actinia	evm.model.PGA_scaffold0__85_contigs__length_37466705.1228	1
actinia	evm.model.PGA_scaffold0__85_contigs__length_37466705.1228.1.5d659f8b	0
actinia	evm.model.PGA_scaffold0__85_contigs__length_37466705.1229	0
actinia	evm.model.PGA_scaffold0__85_contigs__length_37466705.1230	0
actinia	evm.model.PGA_scaffold0__85_contigs__length_37466705.1231	1
actinia	evm.model.PGA_scaffold0__85_contigs__length_37466705.1231.1.5d659f8b.1.5d6d2714	0
actinia	evm.model.PGA_scaffold0__85_contigs__length_37466705.1231.1.5d659f8b	0
actinia	evm.model.PGA_scaffold0__85_contigs__length_37466705.1232	1
actinia	evm.model.PGA_scaffold0__85_contigs__length_37466705.1233	0
actinia	evm.model.PGA_scaffold0__85_contigs__length_37466705.1234	0
actinia	evm.model.PGA_scaffold0__85_contigs__length_37466705.1234.1.5d659f8b	1
actinia	PGA_scaffold0__85_contigs__length_37466705.act_scaff_1117546.mrna2	1
actinia	PGA_scaffold0__85_contigs__length_37466705.act_scaff_669169.mrna2	1
actinia	evm.model.PGA_scaffold0__85_contigs__length_37466705.1235	0
actinia	evm.model.PGA_scaffold0__85_contigs__length_37466705.1235.1.5d659f8b	1
actinia	evm.model.PGA_scaffold0__85_contigs__length_37466705.1235.2.5d659f8b	0
actinia	evm.model.PGA_scaffold0__85_contigs__length_37466705.1236	0
actinia	evm.model.PGA_scaffold0__85_contigs__length_37466705.1237	0
actinia	evm.model.PGA_scaffold0__85_contigs__length_37466705.1238	0
actinia	evm.model.PGA_scaffold0__85_contigs__length_37466705.1239.1.5d6d2716	0
actinia	evm.model.PGA_scaffold0__85_contigs__length_37466705.1239	0
actinia	evm.model.PGA_scaffold0__85_contigs__length_37466705.1240	1
actinia	evm.model.PGA_scaffold0__85_contigs__length_37466705.1240.1.5d65a002	0
actinia	evm.model.PGA_scaffold0__85_contigs__length_37466705.1241	1
actinia	evm.model.PGA_scaffold0__85_contigs__length_37466705.1242	1
actinia	evm.model.PGA_scaffold0__85_contigs__length_37466705.1243	0
actinia	evm.model.PGA_scaffold0__85_contigs__length_37466705.1244	0
actinia	evm.model.PGA_scaffold0__85_contigs__length_37466705.1245	0
actinia	evm.model.PGA_scaffold0__85_contigs__length_37466705.1246	0
actinia	evm.model.PGA_scaffold0__85_contigs__length_37466705.1247	0
actinia	evm.model.PGA_scaffold0__85_contigs__length_37466705.1248	0
actinia	evm.model.PGA_scaffold0__85_contigs__length_37466705.1249	2
actinia	evm.model.PGA_scaffold0__85_contigs__length_37466705.1249.1.5d65a004	0
actinia	evm.model.PGA_scaffold0__85_contigs__length_37466705.1249.2.5d65a004	0
actinia	evm.model.PGA_scaffold0__85_contigs__length_37466705.1249.3.5d65a004	0
actinia	evm.model.PGA_scaffold0__85_contigs__length_37466705.1250	1
actinia	evm.model.PGA_scaffold0__85_contigs__length_37466705.1251	1
actinia	evm.model.PGA_scaffold0__85_contigs__length_37466705.1252	1
actinia	evm.model.PGA_scaffold0__85_contigs__length_37466705.1253	1
actinia	evm.model.PGA_scaffold0__85_contigs__length_37466705.1254	2
actinia	evm.model.PGA_scaffold0__85_contigs__length_37466705.1255	2
actinia	evm.model.PGA_scaffold0__85_contigs__length_37466705.1256	0
actinia	evm.model.PGA_scaffold0__85_contigs__length_37466705.1257	2
actinia	evm.model.PGA_scaffold0__85_contigs__length_37466705.1258.1.5d65a006	0
actinia	evm.model.PGA_scaffold0__85_contigs__length_37466705.1258	1
actinia	PGA_scaffold0__85_contigs__length_37466705.evm.model.PGA_scaffold5__44_contigs__length_20552954.2948.mrna3	1
actinia	evm.model.PGA_scaffold0__85_contigs__length_37466705.1259	0
actinia	evm.model.PGA_scaffold0__85_contigs__length_37466705.1260	1
actinia	evm.model.PGA_scaffold0__85_contigs__length_37466705.1260.1.5d65a007	0
actinia	evm.model.PGA_scaffold0__85_contigs__length_37466705.1261	1
actinia	evm.model.PGA_scaffold0__85_contigs__length_37466705.1262	1
actinia	evm.model.PGA_scaffold0__85_contigs__length_37466705.1262.1.5d659f8c	0
actinia	evm.model.PGA_scaffold0__85_contigs__length_37466705.1263	2
actinia	PGA_scaffold0__85_contigs__length_37466705.evm.model.PGA_scaffold12__29_contigs__length_12842862.2433.mrna2	1
actinia	PGA_scaffold0__85_contigs__length_37466705.evm.model.PGA_scaffold2__45_contigs__length_23673736.3260.mrna3	1
actinia	evm.model.PGA_scaffold0__85_contigs__length_37466705.1264	3
actinia	evm.model.PGA_scaffold0__85_contigs__length_37466705.1265.1.5d65a008	3
actinia	evm.model.PGA_scaffold0__85_contigs__length_37466705.1265	0
actinia	evm.model.PGA_scaffold0__85_contigs__length_37466705.1265.2.5d65a008	0
actinia	evm.model.PGA_scaffold0__85_contigs__length_37466705.1265.3.5d65a008	0
actinia	evm.model.PGA_scaffold0__85_contigs__length_37466705.1265.1.5d65a008.1.5d6d27ce	0
actinia	evm.model.PGA_scaffold0__85_contigs__length_37466705.1266	1
actinia	evm.model.PGA_scaffold0__85_contigs__length_37466705.1266.1.5d659f8c	0
actinia	evm.model.PGA_scaffold0__85_contigs__length_37466705.1267	0
actinia	evm.model.PGA_scaffold0__85_contigs__length_37466705.1268	1
actinia	evm.model.PGA_scaffold0__85_contigs__length_37466705.1269	1
actinia	evm.model.PGA_scaffold0__85_contigs__length_37466705.1270	1
actinia	evm.model.PGA_scaffold0__85_contigs__length_37466705.1273	2
actinia	evm.model.PGA_scaffold0__85_contigs__length_37466705.1271	1
actinia	evm.model.PGA_scaffold0__85_contigs__length_37466705.1272	1
actinia	evm.model.PGA_scaffold0__85_contigs__length_37466705.1274	1
actinia	evm.model.PGA_scaffold0__85_contigs__length_37466705.1275	2
actinia	evm.model.PGA_scaffold0__85_contigs__length_37466705.1276.1.5d65a009	0
actinia	evm.model.PGA_scaffold0__85_contigs__length_37466705.1276	2
actinia	evm.model.PGA_scaffold0__85_contigs__length_37466705.1276.2.5d65a009	0
actinia	evm.model.PGA_scaffold0__85_contigs__length_37466705.1277	2
actinia	evm.model.PGA_scaffold0__85_contigs__length_37466705.1278	1
actinia	evm.model.PGA_scaffold0__85_contigs__length_37466705.1279	1
actinia	evm.model.PGA_scaffold0__85_contigs__length_37466705.1280	1
actinia	evm.model.PGA_scaffold0__85_contigs__length_37466705.1280.1.5d659f8d	0
actinia	evm.model.PGA_scaffold0__85_contigs__length_37466705.1280.1.5d659f8d.1.5d6d2719	0
actinia	evm.model.PGA_scaffold0__85_contigs__length_37466705.1281	1
actinia	evm.model.PGA_scaffold0__85_contigs__length_37466705.1282	1
actinia	evm.model.PGA_scaffold0__85_contigs__length_37466705.1283	1
actinia	evm.model.PGA_scaffold0__85_contigs__length_37466705.1284	1
actinia	evm.model.PGA_scaffold0__85_contigs__length_37466705.1285	1
actinia	evm.model.PGA_scaffold0__85_contigs__length_37466705.1286	0
actinia	evm.model.PGA_scaffold0__85_contigs__length_37466705.1287_evm.model.PGA_scaffold0__85_contigs__length_37466705.1289	3
actinia	PGA_scaffold0__85_contigs__length_37466705.act_scaff_1153474.mrna1	3
actinia	evm.model.PGA_scaffold0__85_contigs__length_37466705.1288	1
actinia	PGA_scaffold0__85_contigs__length_37466705.act_scaff_462865.mrna1	2
actinia	evm.model.PGA_scaffold0__85_contigs__length_37466705.1290	0
actinia	evm.model.PGA_scaffold0__85_contigs__length_37466705.1290.1.5d659f8d	1
actinia	evm.model.PGA_scaffold0__85_contigs__length_37466705.1290.2.5d659f8d	0
actinia	evm.model.PGA_scaffold0__85_contigs__length_37466705.1291	1
actinia	evm.model.PGA_scaffold0__85_contigs__length_37466705.1292	1
actinia	evm.model.PGA_scaffold0__85_contigs__length_37466705.1293	1
actinia	evm.model.PGA_scaffold0__85_contigs__length_37466705.1294	1
actinia	evm.model.PGA_scaffold0__85_contigs__length_37466705.1295	0
actinia	evm.model.PGA_scaffold0__85_contigs__length_37466705.1296	0
actinia	evm.model.PGA_scaffold0__85_contigs__length_37466705.1297	2
actinia	evm.model.PGA_scaffold0__85_contigs__length_37466705.1298	1
actinia	evm.model.PGA_scaffold0__85_contigs__length_37466705.1299	1
actinia	evm.model.PGA_scaffold0__85_contigs__length_37466705.1300	1
actinia	evm.model.PGA_scaffold0__85_contigs__length_37466705.1302	2
actinia	evm.model.PGA_scaffold0__85_contigs__length_37466705.1301	1
actinia	evm.model.PGA_scaffold0__85_contigs__length_37466705.1303	0
actinia	evm.model.PGA_scaffold0__85_contigs__length_37466705.1304	1
actinia	evm.model.PGA_scaffold0__85_contigs__length_37466705.1305	1
actinia	evm.model.PGA_scaffold0__85_contigs__length_37466705.1306	0
actinia	evm.model.PGA_scaffold0__85_contigs__length_37466705.1307	1
actinia	evm.model.PGA_scaffold0__85_contigs__length_37466705.1308	1
actinia	evm.model.PGA_scaffold0__85_contigs__length_37466705.1309	1
actinia	evm.model.PGA_scaffold0__85_contigs__length_37466705.1310	1
actinia	evm.model.PGA_scaffold0__85_contigs__length_37466705.1311	3
actinia	PGA_scaffold0__85_contigs__length_37466705.act_scaff_608630.mrna1	3
actinia	PGA_scaffold0__85_contigs__length_37466705.evm.model.PGA_scaffold14__42_contigs__length_11649687.729.mrna2	1
actinia	PGA_scaffold0__85_contigs__length_37466705.act_scaff_1164243.mrna11	1
actinia	PGA_scaffold0__85_contigs__length_37466705.evm.model.PGA_scaffold14__42_contigs__length_11649687.447.mrna4	1
actinia	PGA_scaffold0__85_contigs__length_37466705.evm.model.PGA_scaffold4__44_contigs__length_22323623.507.mrna2	1
actinia	PGA_scaffold0__85_contigs__length_37466705.evm.model.PGA_scaffold17__23_contigs__length_9995812.1019.mrna3	1
actinia	PGA_scaffold0__85_contigs__length_37466705.evm.model.PGA_scaffold5__44_contigs__length_20552954.1025.mrna5	1
actinia	PGA_scaffold0__85_contigs__length_37466705.evm.model.PGA_scaffold6__47_contigs__length_16458017.2230.mrna3	1
actinia	PGA_scaffold0__85_contigs__length_37466705.evm.model.PGA_scaffold3__52_contigs__length_22856419.3564.mrna4	1
actinia	PGA_scaffold0__85_contigs__length_37466705.act_scaff_608634.mrna1	1
actinia	evm.model.PGA_scaffold0__85_contigs__length_37466705.1314	3
actinia	evm.model.PGA_scaffold0__85_contigs__length_37466705.1315	3
actinia	evm.model.PGA_scaffold0__85_contigs__length_37466705.1316	1
actinia	evm.model.PGA_scaffold0__85_contigs__length_37466705.1317	1
actinia	PGA_scaffold0__85_contigs__length_37466705.act_scaff_1159645.mrna1	2
actinia	evm.model.PGA_scaffold0__85_contigs__length_37466705.1318	1
actinia	evm.model.PGA_scaffold0__85_contigs__length_37466705.1319	1
actinia	evm.model.PGA_scaffold0__85_contigs__length_37466705.1320	1
actinia	evm.model.PGA_scaffold0__85_contigs__length_37466705.1321	2
actinia	evm.model.PGA_scaffold0__85_contigs__length_37466705.1322	1
actinia	evm.model.PGA_scaffold0__85_contigs__length_37466705.1323	1
actinia	evm.model.PGA_scaffold0__85_contigs__length_37466705.1324	1
actinia	evm.model.PGA_scaffold0__85_contigs__length_37466705.1325	2
actinia	evm.model.PGA_scaffold0__85_contigs__length_37466705.1326	2
actinia	evm.model.PGA_scaffold0__85_contigs__length_37466705.1327	2
actinia	evm.model.PGA_scaffold0__85_contigs__length_37466705.1328	1
actinia	evm.model.PGA_scaffold0__85_contigs__length_37466705.1329	1
actinia	evm.model.PGA_scaffold0__85_contigs__length_37466705.1330	1
actinia	evm.model.PGA_scaffold0__85_contigs__length_37466705.1331	1
actinia	evm.model.PGA_scaffold0__85_contigs__length_37466705.1332	2
actinia	evm.model.PGA_scaffold0__85_contigs__length_37466705.1333	1
actinia	evm.model.PGA_scaffold0__85_contigs__length_37466705.1334	1
actinia	evm.model.PGA_scaffold0__85_contigs__length_37466705.1335	1
actinia	evm.model.PGA_scaffold0__85_contigs__length_37466705.1336	1
actinia	evm.model.PGA_scaffold0__85_contigs__length_37466705.1337	1
actinia	evm.model.PGA_scaffold0__85_contigs__length_37466705.1338	1
actinia	evm.model.PGA_scaffold0__85_contigs__length_37466705.1339	1
actinia	evm.model.PGA_scaffold0__85_contigs__length_37466705.1340	2
actinia	evm.model.PGA_scaffold0__85_contigs__length_37466705.1341	1
actinia	evm.model.PGA_scaffold0__85_contigs__length_37466705.1342	1
actinia	evm.model.PGA_scaffold0__85_contigs__length_37466705.1343	1
actinia	evm.model.PGA_scaffold0__85_contigs__length_37466705.1344	1
actinia	evm.model.PGA_scaffold0__85_contigs__length_37466705.1345	1
actinia	evm.model.PGA_scaffold0__85_contigs__length_37466705.1346	1
actinia	evm.model.PGA_scaffold0__85_contigs__length_37466705.1347	1
actinia	evm.model.PGA_scaffold0__85_contigs__length_37466705.1348	1
actinia	evm.model.PGA_scaffold0__85_contigs__length_37466705.1349	1
actinia	evm.model.PGA_scaffold0__85_contigs__length_37466705.1350	1
actinia	evm.model.PGA_scaffold0__85_contigs__length_37466705.1351	1
actinia	evm.model.PGA_scaffold0__85_contigs__length_37466705.1352	1
actinia	evm.model.PGA_scaffold0__85_contigs__length_37466705.1353	0
actinia	evm.model.PGA_scaffold0__85_contigs__length_37466705.1354	1
actinia	evm.model.PGA_scaffold0__85_contigs__length_37466705.1355	1
actinia	evm.model.PGA_scaffold0__85_contigs__length_37466705.1356	1
actinia	evm.model.PGA_scaffold0__85_contigs__length_37466705.1357	1
actinia	PGA_scaffold0__85_contigs__length_37466705.act_scaff_1153518.mrna1	1
actinia	evm.model.PGA_scaffold0__85_contigs__length_37466705.1358	1
actinia	evm.model.PGA_scaffold0__85_contigs__length_37466705.1359	1
actinia	evm.model.PGA_scaffold0__85_contigs__length_37466705.1359.1.5d65a00c	0
actinia	evm.model.PGA_scaffold0__85_contigs__length_37466705.1360	1
actinia	evm.model.PGA_scaffold0__85_contigs__length_37466705.1360.1.5d65a00c	0
actinia	evm.model.PGA_scaffold0__85_contigs__length_37466705.1364	1
actinia	evm.model.PGA_scaffold0__85_contigs__length_37466705.1364.1.5d65a00d	0
actinia	PGA_scaffold0__85_contigs__length_37466705.act_scaff_27028.mrna1	1
actinia	evm.model.PGA_scaffold0__85_contigs__length_37466705.1365	1
actinia	evm.model.PGA_scaffold0__85_contigs__length_37466705.1366.1.5d65a00d	0
actinia	evm.model.PGA_scaffold0__85_contigs__length_37466705.1366	0
actinia	evm.model.PGA_scaffold0__85_contigs__length_37466705.1366.2.5d65a00d	0
actinia	evm.model.PGA_scaffold0__85_contigs__length_37466705.1367	0
actinia	evm.model.PGA_scaffold0__85_contigs__length_37466705.1367.1.5d65a00e	1
actinia	evm.model.PGA_scaffold0__85_contigs__length_37466705.1368	1
actinia	evm.model.PGA_scaffold0__85_contigs__length_37466705.1369	1
actinia	evm.model.PGA_scaffold0__85_contigs__length_37466705.1370	1
actinia	evm.model.PGA_scaffold0__85_contigs__length_37466705.1371.1.5d65a00e	0
actinia	evm.model.PGA_scaffold0__85_contigs__length_37466705.1371	0
actinia	evm.model.PGA_scaffold0__85_contigs__length_37466705.1371.2.5d65a00f	0
actinia	evm.model.PGA_scaffold0__85_contigs__length_37466705.1372	1
actinia	evm.model.PGA_scaffold0__85_contigs__length_37466705.1373	1
actinia	evm.model.PGA_scaffold0__85_contigs__length_37466705.1374.1.5d65a00f	0
actinia	evm.model.PGA_scaffold0__85_contigs__length_37466705.1374	2
actinia	evm.model.PGA_scaffold0__85_contigs__length_37466705.1374.2.5d65a00f	0
actinia	evm.model.PGA_scaffold0__85_contigs__length_37466705.1375	2
actinia	evm.model.PGA_scaffold0__85_contigs__length_37466705.1376	2
actinia	evm.model.PGA_scaffold0__85_contigs__length_37466705.1376.1.5d65a00f	0
actinia	evm.model.PGA_scaffold0__85_contigs__length_37466705.1377	0
actinia	evm.model.PGA_scaffold0__85_contigs__length_37466705.1377.1.5d65a010	2
actinia	evm.model.PGA_scaffold0__85_contigs__length_37466705.1378	1
actinia	evm.model.PGA_scaffold0__85_contigs__length_37466705.1379	1
actinia	evm.model.PGA_scaffold0__85_contigs__length_37466705.1380	1
actinia	evm.model.PGA_scaffold0__85_contigs__length_37466705.1381	1
actinia	evm.model.PGA_scaffold0__85_contigs__length_37466705.1382	1
actinia	evm.model.PGA_scaffold0__85_contigs__length_37466705.1383	1
actinia	evm.model.PGA_scaffold0__85_contigs__length_37466705.1384	1
actinia	evm.model.PGA_scaffold0__85_contigs__length_37466705.1385	1
actinia	evm.model.PGA_scaffold0__85_contigs__length_37466705.1386	1
actinia	evm.model.PGA_scaffold0__85_contigs__length_37466705.1387	1
actinia	evm.model.PGA_scaffold0__85_contigs__length_37466705.1388	1
actinia	evm.model.PGA_scaffold0__85_contigs__length_37466705.1390	1
actinia	evm.model.PGA_scaffold0__85_contigs__length_37466705.1391	1
actinia	evm.model.PGA_scaffold0__85_contigs__length_37466705.1392	1
actinia	evm.model.PGA_scaffold0__85_contigs__length_37466705.1393	2
actinia	PGA_scaffold0__85_contigs__length_37466705.act_scaff_1153576.mrna1	1
actinia	evm.model.PGA_scaffold0__85_contigs__length_37466705.1394	0
actinia	evm.model.PGA_scaffold0__85_contigs__length_37466705.1395	2
actinia	evm.model.PGA_scaffold0__85_contigs__length_37466705.1396	1
actinia	evm.model.PGA_scaffold0__85_contigs__length_37466705.1397	1
actinia	PGA_scaffold0__85_contigs__length_37466705.evm.model.PGA_scaffold11__36_contigs__length_13525064.964.mrna3	1
actinia	evm.model.PGA_scaffold0__85_contigs__length_37466705.1398	1
actinia	evm.model.PGA_scaffold0__85_contigs__length_37466705.1399	1
actinia	evm.model.PGA_scaffold0__85_contigs__length_37466705.1400	1
actinia	evm.model.PGA_scaffold0__85_contigs__length_37466705.1401	1
actinia	evm.model.PGA_scaffold0__85_contigs__length_37466705.1402	1
actinia	PGA_scaffold0__85_contigs__length_37466705.act_scaff_1153597.mrna1	1
actinia	evm.model.PGA_scaffold0__85_contigs__length_37466705.1403	1
actinia	PGA_scaffold0__85_contigs__length_37466705.act_scaff_438464.mrna1	0
actinia	evm.model.PGA_scaffold0__85_contigs__length_37466705.1404	1
actinia	evm.model.PGA_scaffold0__85_contigs__length_37466705.1405	1
actinia	evm.model.PGA_scaffold0__85_contigs__length_37466705.1406	1
actinia	evm.model.PGA_scaffold0__85_contigs__length_37466705.1407	1
actinia	evm.model.PGA_scaffold0__85_contigs__length_37466705.1408	1
actinia	evm.model.PGA_scaffold0__85_contigs__length_37466705.1409	0
actinia	evm.model.PGA_scaffold0__85_contigs__length_37466705.1410	1
actinia	evm.model.PGA_scaffold0__85_contigs__length_37466705.1411	1
actinia	evm.model.PGA_scaffold0__85_contigs__length_37466705.1413	1
actinia	evm.model.PGA_scaffold0__85_contigs__length_37466705.1414	1
actinia	evm.model.PGA_scaffold0__85_contigs__length_37466705.1415	1
actinia	evm.model.PGA_scaffold0__85_contigs__length_37466705.1416	1
actinia	evm.model.PGA_scaffold0__85_contigs__length_37466705.1417	1
actinia	evm.model.PGA_scaffold0__85_contigs__length_37466705.1418	1
actinia	evm.model.PGA_scaffold0__85_contigs__length_37466705.1419	1
actinia	evm.model.PGA_scaffold0__85_contigs__length_37466705.1420	1
actinia	evm.model.PGA_scaffold0__85_contigs__length_37466705.1421	1
actinia	evm.model.PGA_scaffold0__85_contigs__length_37466705.1422	1
actinia	evm.model.PGA_scaffold0__85_contigs__length_37466705.1423	1
actinia	evm.model.PGA_scaffold0__85_contigs__length_37466705.1424	1
actinia	evm.model.PGA_scaffold0__85_contigs__length_37466705.1425	1
actinia	evm.model.PGA_scaffold0__85_contigs__length_37466705.1426	1
actinia	evm.model.PGA_scaffold0__85_contigs__length_37466705.1427	1
actinia	evm.model.PGA_scaffold0__85_contigs__length_37466705.1428	1
actinia	evm.model.PGA_scaffold0__85_contigs__length_37466705.1429	1
actinia	evm.model.PGA_scaffold0__85_contigs__length_37466705.1430	1
actinia	evm.model.PGA_scaffold0__85_contigs__length_37466705.1431	1
actinia	PGA_scaffold0__85_contigs__length_37466705.act_scaff_622549.mrna3	1
actinia	PGA_scaffold0__85_contigs__length_37466705.evm.model.PGA_scaffold17__23_contigs__length_9995812.541.mrna2	1
actinia	PGA_scaffold0__85_contigs__length_37466705.evm.model.PGA_scaffold5__44_contigs__length_20552954.122.mrna7	1
actinia	PGA_scaffold0__85_contigs__length_37466705.evm.model.PGA_scaffold16__25_contigs__length_10494907.95.mrna4	1
actinia	PGA_scaffold0__85_contigs__length_37466705.act_scaff_435349.mrna2	1
actinia	PGA_scaffold0__85_contigs__length_37466705.evm.model.PGA_scaffold11__36_contigs__length_13525064.1797.mrna4	1
actinia	PGA_scaffold0__85_contigs__length_37466705.evm.model.PGA_scaffold17__23_contigs__length_9995812.346.mrna12	1
actinia	PGA_scaffold0__85_contigs__length_37466705.evm.model.PGA_scaffold6__47_contigs__length_16458017.1272.mrna5	1
actinia	PGA_scaffold0__85_contigs__length_37466705.evm.model.PGA_scaffold12__29_contigs__length_12842862.176.mrna3	1
actinia	PGA_scaffold0__85_contigs__length_37466705.evm.model.PGA_scaffold10__47_contigs__length_13832649.2566.mrna7	1
actinia	PGA_scaffold0__85_contigs__length_37466705.evm.model.PGA_scaffold17__23_contigs__length_9995812.1038.mrna4	1
actinia	PGA_scaffold0__85_contigs__length_37466705.act_scaff_1396984.mrna11	1
actinia	PGA_scaffold0__85_contigs__length_37466705.evm.model.PGA_scaffold8__29_contigs__length_14323225.441.mrna4	1
actinia	PGA_scaffold0__85_contigs__length_37466705.act_scaff_525677.mrna1	0
actinia	PGA_scaffold0__85_contigs__length_37466705.act_scaff_302796.mrna1	1
actinia	evm.model.PGA_scaffold0__85_contigs__length_37466705.1432	1
actinia	evm.model.PGA_scaffold0__85_contigs__length_37466705.1433	1
actinia	evm.model.PGA_scaffold0__85_contigs__length_37466705.1434	1
actinia	evm.model.PGA_scaffold0__85_contigs__length_37466705.1435	1
actinia	evm.model.PGA_scaffold0__85_contigs__length_37466705.1436	1
actinia	evm.model.PGA_scaffold0__85_contigs__length_37466705.1437	1
actinia	evm.model.PGA_scaffold0__85_contigs__length_37466705.1438	1
actinia	evm.model.PGA_scaffold0__85_contigs__length_37466705.1439	1
actinia	evm.model.PGA_scaffold0__85_contigs__length_37466705.1440	1
actinia	evm.model.PGA_scaffold0__85_contigs__length_37466705.1441	2
actinia	evm.model.PGA_scaffold0__85_contigs__length_37466705.1442	1
actinia	evm.model.PGA_scaffold0__85_contigs__length_37466705.1443	1
actinia	evm.model.PGA_scaffold0__85_contigs__length_37466705.1444	1
actinia	evm.model.PGA_scaffold0__85_contigs__length_37466705.1445	1
actinia	evm.model.PGA_scaffold0__85_contigs__length_37466705.1446	1
actinia	evm.model.PGA_scaffold0__85_contigs__length_37466705.1447	1
actinia	evm.model.PGA_scaffold0__85_contigs__length_37466705.1448	2
actinia	PGA_scaffold0__85_contigs__length_37466705.act_scaff_1162076.mrna12	1
actinia	evm.model.PGA_scaffold0__85_contigs__length_37466705.1449	1
actinia	evm.model.PGA_scaffold0__85_contigs__length_37466705.1450	1
actinia	evm.model.PGA_scaffold0__85_contigs__length_37466705.1451	1
actinia	evm.model.PGA_scaffold0__85_contigs__length_37466705.1452	1
actinia	evm.model.PGA_scaffold0__85_contigs__length_37466705.1453	1
actinia	evm.model.PGA_scaffold0__85_contigs__length_37466705.1454	1
actinia	evm.model.PGA_scaffold0__85_contigs__length_37466705.1455	1
actinia	evm.model.PGA_scaffold0__85_contigs__length_37466705.1456	1
actinia	evm.model.PGA_scaffold0__85_contigs__length_37466705.1457	1
actinia	evm.model.PGA_scaffold0__85_contigs__length_37466705.1458	1
actinia	evm.model.PGA_scaffold0__85_contigs__length_37466705.1459	1
actinia	evm.model.PGA_scaffold0__85_contigs__length_37466705.1460	1
actinia	evm.model.PGA_scaffold0__85_contigs__length_37466705.1461	1
actinia	evm.model.PGA_scaffold0__85_contigs__length_37466705.1462	1
actinia	evm.model.PGA_scaffold0__85_contigs__length_37466705.1463	1
actinia	evm.model.PGA_scaffold0__85_contigs__length_37466705.1464	0
actinia	evm.model.PGA_scaffold0__85_contigs__length_37466705.1465	1
actinia	evm.model.PGA_scaffold0__85_contigs__length_37466705.1466	1
actinia	evm.model.PGA_scaffold0__85_contigs__length_37466705.1467	1
actinia	evm.model.PGA_scaffold0__85_contigs__length_37466705.1468	1
actinia	evm.model.PGA_scaffold0__85_contigs__length_37466705.1469	1
actinia	evm.model.PGA_scaffold0__85_contigs__length_37466705.1470	1
actinia	evm.model.PGA_scaffold0__85_contigs__length_37466705.1471	1
actinia	PGA_scaffold0__85_contigs__length_37466705.act_scaff_1153643.mrna1	0
actinia	evm.model.PGA_scaffold0__85_contigs__length_37466705.1472	1
actinia	evm.model.PGA_scaffold0__85_contigs__length_37466705.1473	0
actinia	evm.model.PGA_scaffold0__85_contigs__length_37466705.1474	3
actinia	evm.model.PGA_scaffold0__85_contigs__length_37466705.1475	3
actinia	evm.model.PGA_scaffold0__85_contigs__length_37466705.1476	1
actinia	evm.model.PGA_scaffold0__85_contigs__length_37466705.1477	1
actinia	evm.model.PGA_scaffold0__85_contigs__length_37466705.1478	1
actinia	evm.model.PGA_scaffold0__85_contigs__length_37466705.1479	1
actinia	evm.model.PGA_scaffold0__85_contigs__length_37466705.1480	1
actinia	evm.model.PGA_scaffold0__85_contigs__length_37466705.1481	1
actinia	evm.model.PGA_scaffold0__85_contigs__length_37466705.1482	1
actinia	evm.model.PGA_scaffold0__85_contigs__length_37466705.1483	1
actinia	evm.model.PGA_scaffold0__85_contigs__length_37466705.1484	1
actinia	evm.model.PGA_scaffold0__85_contigs__length_37466705.1485	1
actinia	evm.model.PGA_scaffold0__85_contigs__length_37466705.1486	1
actinia	evm.model.PGA_scaffold0__85_contigs__length_37466705.1487	1
actinia	evm.model.PGA_scaffold0__85_contigs__length_37466705.1488	1
actinia	evm.model.PGA_scaffold0__85_contigs__length_37466705.1489	1
actinia	evm.model.PGA_scaffold0__85_contigs__length_37466705.1490	1
actinia	evm.model.PGA_scaffold0__85_contigs__length_37466705.1491	1
actinia	evm.model.PGA_scaffold0__85_contigs__length_37466705.1492	1
actinia	evm.model.PGA_scaffold0__85_contigs__length_37466705.1493	1
actinia	evm.model.PGA_scaffold0__85_contigs__length_37466705.1494	1
actinia	evm.model.PGA_scaffold0__85_contigs__length_37466705.1495	0
actinia	evm.model.PGA_scaffold0__85_contigs__length_37466705.1496	0
actinia	evm.model.PGA_scaffold0__85_contigs__length_37466705.1497	1
actinia	evm.model.PGA_scaffold0__85_contigs__length_37466705.1498	0
actinia	evm.model.PGA_scaffold0__85_contigs__length_37466705.1498.1.5d659f8e	0
actinia	evm.model.PGA_scaffold0__85_contigs__length_37466705.1499	0
actinia	evm.model.PGA_scaffold0__85_contigs__length_37466705.1500	0
actinia	evm.model.PGA_scaffold0__85_contigs__length_37466705.1501	1
actinia	evm.model.PGA_scaffold0__85_contigs__length_37466705.1502	0
actinia	evm.model.PGA_scaffold0__85_contigs__length_37466705.1503	0
actinia	evm.model.PGA_scaffold0__85_contigs__length_37466705.1504	1
actinia	PGA_scaffold0__85_contigs__length_37466705.act_scaff_80104.mrna1	0
actinia	evm.model.PGA_scaffold0__85_contigs__length_37466705.1505	1
actinia	evm.model.PGA_scaffold0__85_contigs__length_37466705.1506	1
actinia	evm.model.PGA_scaffold0__85_contigs__length_37466705.1507	2
actinia	evm.model.PGA_scaffold0__85_contigs__length_37466705.1508	2
actinia	evm.model.PGA_scaffold0__85_contigs__length_37466705.1509	1
actinia	evm.model.PGA_scaffold0__85_contigs__length_37466705.1510	1
actinia	evm.model.PGA_scaffold0__85_contigs__length_37466705.1511	1
actinia	evm.model.PGA_scaffold0__85_contigs__length_37466705.1512	2
actinia	evm.model.PGA_scaffold0__85_contigs__length_37466705.1513	2
actinia	evm.model.PGA_scaffold0__85_contigs__length_37466705.1514	2
actinia	PGA_scaffold0__85_contigs__length_37466705.act_scaff_1184783.mrna6	1
actinia	PGA_scaffold0__85_contigs__length_37466705.act_scaff_661260.mrna1	3
actinia	PGA_scaffold0__85_contigs__length_37466705.act_scaff_279382.mrna1	3
actinia	evm.model.PGA_scaffold0__85_contigs__length_37466705.1515	3
actinia	evm.model.PGA_scaffold0__85_contigs__length_37466705.1516	2
actinia	evm.model.PGA_scaffold0__85_contigs__length_37466705.1517	0
actinia	evm.model.PGA_scaffold0__85_contigs__length_37466705.1518	1
actinia	evm.model.PGA_scaffold0__85_contigs__length_37466705.1519	0
actinia	evm.model.PGA_scaffold0__85_contigs__length_37466705.1519.1.5d659f8f	1
actinia	evm.model.PGA_scaffold0__85_contigs__length_37466705.1520	1
actinia	evm.model.PGA_scaffold0__85_contigs__length_37466705.1521	1
actinia	evm.model.PGA_scaffold0__85_contigs__length_37466705.1522	1
actinia	evm.model.PGA_scaffold0__85_contigs__length_37466705.1523	1
actinia	evm.model.PGA_scaffold0__85_contigs__length_37466705.1524	1
actinia	evm.model.PGA_scaffold0__85_contigs__length_37466705.1525	1
actinia	evm.model.PGA_scaffold0__85_contigs__length_37466705.1526	1
actinia	evm.model.PGA_scaffold0__85_contigs__length_37466705.1527	1
actinia	evm.model.PGA_scaffold0__85_contigs__length_37466705.1528	1
actinia	evm.model.PGA_scaffold0__85_contigs__length_37466705.1529	2
actinia	PGA_scaffold0__85_contigs__length_37466705.evm.model.PGA_scaffold10__47_contigs__length_13832649.1780.mrna11	2
actinia	PGA_scaffold0__85_contigs__length_37466705.evm.model.PGA_scaffold17__23_contigs__length_9995812.1565.mrna7	1
actinia	PGA_scaffold0__85_contigs__length_37466705.evm.model.PGA_scaffold10__47_contigs__length_13832649.1780.mrna12	2
actinia	PGA_scaffold0__85_contigs__length_37466705.act_scaff_208668.mrna1	2
actinia	evm.model.PGA_scaffold0__85_contigs__length_37466705.1530	1
actinia	evm.model.PGA_scaffold0__85_contigs__length_37466705.1532	1
actinia	evm.model.PGA_scaffold0__85_contigs__length_37466705.1533	0
actinia	evm.model.PGA_scaffold0__85_contigs__length_37466705.1534	1
actinia	evm.model.PGA_scaffold0__85_contigs__length_37466705.1535	1
actinia	evm.model.PGA_scaffold0__85_contigs__length_37466705.1536	1
actinia	evm.model.PGA_scaffold0__85_contigs__length_37466705.1537	1
actinia	evm.model.PGA_scaffold0__85_contigs__length_37466705.1538	2
actinia	evm.model.PGA_scaffold0__85_contigs__length_37466705.1539	1
actinia	evm.model.PGA_scaffold0__85_contigs__length_37466705.1542	1
actinia	evm.model.PGA_scaffold0__85_contigs__length_37466705.1543	1
actinia	evm.model.PGA_scaffold0__85_contigs__length_37466705.1544	2
actinia	PGA_scaffold0__85_contigs__length_37466705.evm.model.PGA_scaffold13__45_contigs__length_12533684.404.mrna4	1
actinia	PGA_scaffold0__85_contigs__length_37466705.act_scaff_1153721.mrna1	1
actinia	evm.model.PGA_scaffold0__85_contigs__length_37466705.1545	1
actinia	PGA_scaffold0__85_contigs__length_37466705.act_scaff_128924.mrna1	1
actinia	PGA_scaffold0__85_contigs__length_37466705.act_scaff_446741.mrna1	0
actinia	evm.model.PGA_scaffold0__85_contigs__length_37466705.1546	1
actinia	evm.model.PGA_scaffold0__85_contigs__length_37466705.1547	1
actinia	evm.model.PGA_scaffold0__85_contigs__length_37466705.1548	1
actinia	evm.model.PGA_scaffold0__85_contigs__length_37466705.1549	1
actinia	evm.model.PGA_scaffold0__85_contigs__length_37466705.1550	1
actinia	evm.model.PGA_scaffold0__85_contigs__length_37466705.1551	1
actinia	evm.model.PGA_scaffold0__85_contigs__length_37466705.1552	1
actinia	evm.model.PGA_scaffold0__85_contigs__length_37466705.1553	1
actinia	evm.model.PGA_scaffold0__85_contigs__length_37466705.1556	1
actinia	evm.model.PGA_scaffold0__85_contigs__length_37466705.1557	1
actinia	PGA_scaffold0__85_contigs__length_37466705.act_scaff_1153773.mrna1	0
actinia	evm.model.PGA_scaffold0__85_contigs__length_37466705.1558	1
actinia	evm.model.PGA_scaffold0__85_contigs__length_37466705.1559	2
actinia	evm.model.PGA_scaffold0__85_contigs__length_37466705.1560	2
actinia	PGA_scaffold0__85_contigs__length_37466705.act_scaff_1159834.mrna1	1
actinia	evm.model.PGA_scaffold0__85_contigs__length_37466705.1561	1
actinia	evm.model.PGA_scaffold0__85_contigs__length_37466705.1562	1
actinia	evm.model.PGA_scaffold0__85_contigs__length_37466705.1563	2
actinia	evm.model.PGA_scaffold0__85_contigs__length_37466705.1564	1
actinia	evm.model.PGA_scaffold0__85_contigs__length_37466705.1565	0
actinia	evm.model.PGA_scaffold0__85_contigs__length_37466705.1566	1
actinia	evm.model.PGA_scaffold0__85_contigs__length_37466705.1567	2
actinia	PGA_scaffold0__85_contigs__length_37466705.act_scaff_1037410.mrna1	3
actinia	evm.model.PGA_scaffold0__85_contigs__length_37466705.1568	3
actinia	PGA_scaffold0__85_contigs__length_37466705.act_scaff_78079.mrna1	1
actinia	PGA_scaffold0__85_contigs__length_37466705.evm.model.PGA_scaffold2__45_contigs__length_23673736.3501.mrna3	1
actinia	PGA_scaffold0__85_contigs__length_37466705.evm.model.PGA_scaffold7__59_contigs__length_16204524.807.mrna7	1
actinia	PGA_scaffold0__85_contigs__length_37466705.act_scaff_1159870.mrna3	1
actinia	PGA_scaffold0__85_contigs__length_37466705.evm.model.PGA_scaffold4__44_contigs__length_22323623.2619.mrna7	1
actinia	PGA_scaffold0__85_contigs__length_37466705.evm.model.PGA_scaffold17__23_contigs__length_9995812.397.mrna5	1
actinia	PGA_scaffold0__85_contigs__length_37466705.act_scaff_443288.mrna1	2
actinia	PGA_scaffold0__85_contigs__length_37466705.evm.model.PGA_scaffold8__29_contigs__length_14323225.1596.mrna4	1
actinia	PGA_scaffold0__85_contigs__length_37466705.evm.model.PGA_scaffold6__47_contigs__length_16458017.756.mrna10	1
actinia	evm.model.PGA_scaffold0__85_contigs__length_37466705.1569	1
actinia	evm.model.PGA_scaffold0__85_contigs__length_37466705.1570	1
actinia	evm.model.PGA_scaffold0__85_contigs__length_37466705.1571	2
actinia	PGA_scaffold0__85_contigs__length_37466705.act_scaff_1440660.mrna4	1
actinia	PGA_scaffold0__85_contigs__length_37466705.evm.model.PGA_scaffold9__36_contigs__length_13948895.1995.mrna7	1
actinia	PGA_scaffold0__85_contigs__length_37466705.evm.model.PGA_scaffold9__36_contigs__length_13948895.1996.mrna7	1
actinia	PGA_scaffold0__85_contigs__length_37466705.evm.model.PGA_scaffold2__45_contigs__length_23673736.3518.mrna2	1
actinia	PGA_scaffold0__85_contigs__length_37466705.evm.model.PGA_scaffold13__45_contigs__length_12533684.1150.mrna2	1
actinia	PGA_scaffold0__85_contigs__length_37466705.act_scaff_201030.mrna1	0
actinia	PGA_scaffold0__85_contigs__length_37466705.act_scaff_608336.mrna1	1
actinia	PGA_scaffold0__85_contigs__length_37466705.act_scaff_1159857.mrna1	2
actinia	evm.model.PGA_scaffold0__85_contigs__length_37466705.1572	1
actinia	evm.model.PGA_scaffold0__85_contigs__length_37466705.1573	1
actinia	evm.model.PGA_scaffold0__85_contigs__length_37466705.1574	1
actinia	evm.model.PGA_scaffold0__85_contigs__length_37466705.1575	1
actinia	evm.model.PGA_scaffold0__85_contigs__length_37466705.1576	1
actinia	evm.model.PGA_scaffold0__85_contigs__length_37466705.1577	1
actinia	evm.model.PGA_scaffold0__85_contigs__length_37466705.1578	1
actinia	evm.model.PGA_scaffold0__85_contigs__length_37466705.1579	1
actinia	evm.model.PGA_scaffold0__85_contigs__length_37466705.1580	1
actinia	evm.model.PGA_scaffold0__85_contigs__length_37466705.1581	1
actinia	evm.model.PGA_scaffold0__85_contigs__length_37466705.1582	1
actinia	evm.model.PGA_scaffold0__85_contigs__length_37466705.1583	1
actinia	evm.model.PGA_scaffold0__85_contigs__length_37466705.1584	1
actinia	evm.model.PGA_scaffold0__85_contigs__length_37466705.1585	1
actinia	evm.model.PGA_scaffold0__85_contigs__length_37466705.1586	1
actinia	evm.model.PGA_scaffold0__85_contigs__length_37466705.1587	1
actinia	evm.model.PGA_scaffold0__85_contigs__length_37466705.1588	1
actinia	evm.model.PGA_scaffold0__85_contigs__length_37466705.1589	1
actinia	evm.model.PGA_scaffold0__85_contigs__length_37466705.1590	1
actinia	evm.model.PGA_scaffold0__85_contigs__length_37466705.1591	1
actinia	evm.model.PGA_scaffold0__85_contigs__length_37466705.1592	4
actinia	evm.model.PGA_scaffold0__85_contigs__length_37466705.1593	4
actinia	evm.model.PGA_scaffold0__85_contigs__length_37466705.1594	4
actinia	evm.model.PGA_scaffold0__85_contigs__length_37466705.1595	4
actinia	evm.model.PGA_scaffold0__85_contigs__length_37466705.1596	4
actinia	evm.model.PGA_scaffold0__85_contigs__length_37466705.1597	4
actinia	evm.model.PGA_scaffold0__85_contigs__length_37466705.1598	1
actinia	evm.model.PGA_scaffold0__85_contigs__length_37466705.1599	1
actinia	evm.model.PGA_scaffold0__85_contigs__length_37466705.1600	4
actinia	evm.model.PGA_scaffold0__85_contigs__length_37466705.1601	4
actinia	evm.model.PGA_scaffold0__85_contigs__length_37466705.1602	1
actinia	evm.model.PGA_scaffold0__85_contigs__length_37466705.1615.1.5d659f8f	1
actinia	evm.model.PGA_scaffold0__85_contigs__length_37466705.1603	1
actinia	evm.model.PGA_scaffold0__85_contigs__length_37466705.1604	1
actinia	evm.model.PGA_scaffold0__85_contigs__length_37466705.1605	1
actinia	evm.model.PGA_scaffold0__85_contigs__length_37466705.1606	1
actinia	PGA_scaffold0__85_contigs__length_37466705.evm.model.PGA_scaffold6__47_contigs__length_16458017.810.mrna5	1
actinia	evm.model.PGA_scaffold0__85_contigs__length_37466705.1607	1
actinia	evm.model.PGA_scaffold0__85_contigs__length_37466705.1608	1
actinia	evm.model.PGA_scaffold0__85_contigs__length_37466705.1609	1
actinia	evm.model.PGA_scaffold0__85_contigs__length_37466705.1610	1
actinia	evm.model.PGA_scaffold0__85_contigs__length_37466705.1611	1
actinia	evm.model.PGA_scaffold0__85_contigs__length_37466705.1612	1
actinia	evm.model.PGA_scaffold0__85_contigs__length_37466705.1613	1
actinia	evm.model.PGA_scaffold0__85_contigs__length_37466705.1614	1
actinia	evm.model.PGA_scaffold0__85_contigs__length_37466705.1615	0
actinia	evm.model.PGA_scaffold0__85_contigs__length_37466705.1616.1.5d65a014	0
[truncated: 112,391 more rows]

## Sheet: Fig2A_II
############### Parameters ###############
# MATCH_SCORE: 50
# MATCH_SIZE: 5
# GAP_PENALTY: -1
# OVERLAP_WINDOW: 5
# E_VALUE: 1e-05
# MAX GAPS: 25
############### Statistics ###############
# Number of collinear genes: 32019, Percentage: 27.99
# Number of all genes: 114391
##########################################
## Alignment 0: score=358.0 e_value=5.1e-16 N=8 at0&at0 plus
0- 0:	evm.model.PGA_scaffold0__85_contigs__length_37466705.1783	evm.model.PGA_scaffold0__85_contigs__length_37466705.3212	2e-69
0- 1:	evm.model.PGA_scaffold0__85_contigs__length_37466705.1786	PGA_scaffold0__85_contigs__length_37466705.act_scaff_1449278.mrna2	1e-51
0- 2:	evm.model.PGA_scaffold0__85_contigs__length_37466705.1789	PGA_scaffold0__85_contigs__length_37466705.act_scaff_517492.mrna1	5e-99
0- 3:	evm.model.PGA_scaffold0__85_contigs__length_37466705.1809	PGA_scaffold0__85_contigs__length_37466705.evm.model.PGA_scaffold0__85_contigs__length_37466705.1809.mrna2	2e-127
0- 4:	evm.model.PGA_scaffold0__85_contigs__length_37466705.1810	PGA_scaffold0__85_contigs__length_37466705.evm.model.PGA_scaffold0__85_contigs__length_37466705.1810.mrna2	1e-53
0- 5:	evm.model.PGA_scaffold0__85_contigs__length_37466705.1812	PGA_scaffold0__85_contigs__length_37466705.act_scaff_1160059.mrna2	5e-138
0- 6:	evm.model.PGA_scaffold0__85_contigs__length_37466705.1816	PGA_scaffold0__85_contigs__length_37466705.evm.model.PGA_scaffold0__85_contigs__length_37466705.3060.mrna2	0
0- 7:	evm.model.PGA_scaffold0__85_contigs__length_37466705.1822	PGA_scaffold0__85_contigs__length_37466705.act_scaff_1153931.mrna2	8e-77
## Alignment 1: score=346.0 e_value=2.6e-13 N=7 at0&at0 plus
1- 0:	evm.model.PGA_scaffold0__85_contigs__length_37466705.774	evm.model.PGA_scaffold0__85_contigs__length_37466705.804	0
1- 1:	evm.model.PGA_scaffold0__85_contigs__length_37466705.778	evm.model.PGA_scaffold0__85_contigs__length_37466705.808	1e-68
1- 2:	evm.model.PGA_scaffold0__85_contigs__length_37466705.779	evm.model.PGA_scaffold0__85_contigs__length_37466705.809	5e-95
1- 3:	evm.model.PGA_scaffold0__85_contigs__length_37466705.780	evm.model.PGA_scaffold0__85_contigs__length_37466705.810	9e-105
1- 4:	evm.model.PGA_scaffold0__85_contigs__length_37466705.781	evm.model.PGA_scaffold0__85_contigs__length_37466705.811	2e-48
1- 5:	evm.model.PGA_scaffold0__85_contigs__length_37466705.783	evm.model.PGA_scaffold0__85_contigs__length_37466705.813	3e-148
1- 6:	evm.model.PGA_scaffold0__85_contigs__length_37466705.784	evm.model.PGA_scaffold0__85_contigs__length_37466705.814	0
## Alignment 2: score=339.0 e_value=5e-12 N=7 at0&at0 plus
2- 0:	evm.model.PGA_scaffold0__85_contigs__length_37466705.225	evm.model.PGA_scaffold0__85_contigs__length_37466705.724	2e-131
2- 1:	evm.model.PGA_scaffold0__85_contigs__length_37466705.227	evm.model.PGA_scaffold0__85_contigs__length_37466705.727	0
2- 2:	evm.model.PGA_scaffold0__85_contigs__length_37466705.229	evm.model.PGA_scaffold0__85_contigs__length_37466705.728	2e-96
2- 3:	evm.model.PGA_scaffold0__85_contigs__length_37466705.230	evm.model.PGA_scaffold0__85_contigs__length_37466705.729	0
2- 4:	evm.model.PGA_scaffold0__85_contigs__length_37466705.232	evm.model.PGA_scaffold0__85_contigs__length_37466705.731	0
2- 5:	evm.model.PGA_scaffold0__85_contigs__length_37466705.233	evm.model.PGA_scaffold0__85_contigs__length_37466705.732	0
2- 6:	evm.model.PGA_scaffold0__85_contigs__length_37466705.235	evm.model.PGA_scaffold0__85_contigs__length_37466705.734	5e-10
## Alignment 3: score=297.0 e_value=2.7e-12 N=7 at0&at0 plus
3- 0:	evm.model.PGA_scaffold0__85_contigs__length_37466705.3141	evm.model.PGA_scaffold0__85_contigs__length_37466705.4677	1e-39
3- 1:	evm.model.PGA_scaffold0__85_contigs__length_37466705.3142	evm.model.PGA_scaffold0__85_contigs__length_37466705.4678	0
3- 2:	PGA_scaffold0__85_contigs__length_37466705.act_scaff_68313.mrna1	PGA_scaffold0__85_contigs__length_37466705.act_scaff_1156967.mrna1	1e-24
3- 3:	evm.model.PGA_scaffold0__85_contigs__length_37466705.3161	evm.model.PGA_scaffold0__85_contigs__length_37466705.4691	2e-143
3- 4:	evm.model.PGA_scaffold0__85_contigs__length_37466705.3165	PGA_scaffold0__85_contigs__length_37466705.act_scaff_529734.mrna1	3e-72
3- 5:	evm.model.PGA_scaffold0__85_contigs__length_37466705.3167	PGA_scaffold0__85_contigs__length_37466705.act_scaff_1157008.mrna1	9e-90
3- 6:	PGA_scaffold0__85_contigs__length_37466705.act_scaff_1161622utrorf.mrna1	PGA_scaffold0__85_contigs__length_37466705.act_scaff_351628.mrna2	1e-51
## Alignment 4: score=290.0 e_value=1.3e-11 N=7 at0&at0 plus
4- 0:	evm.model.PGA_scaffold0__85_contigs__length_37466705.3153	evm.model.PGA_scaffold0__85_contigs__length_37466705.3212	0
4- 1:	PGA_scaffold0__85_contigs__length_37466705.act_scaff_68313.mrna1	PGA_scaffold0__85_contigs__length_37466705.act_scaff_1156967.mrna2	4e-26
4- 2:	evm.model.PGA_scaffold0__85_contigs__length_37466705.3162	PGA_scaffold0__85_contigs__length_37466705.act_scaff_1161683.mrna1	2e-79
4- 3:	evm.model.PGA_scaffold0__85_contigs__length_37466705.3167	PGA_scaffold0__85_contigs__length_37466705.act_scaff_1157008.mrna5	3e-88
4- 4:	evm.model.PGA_scaffold0__85_contigs__length_37466705.3176	PGA_scaffold0__85_contigs__length_37466705.act_scaff_1238635.mrna2	9e-62
4- 5:	evm.model.PGA_scaffold0__85_contigs__length_37466705.3179	PGA_scaffold0__85_contigs__length_37466705.act_scaff_1161700.mrna1	7e-148
4- 6:	PGA_scaffold0__85_contigs__length_37466705.act_scaff_1161660.mrna1	evm.model.PGA_scaffold0__85_contigs__length_37466705.3225	6e-34
## Alignment 5: score=290.0 e_value=3.6e-12 N=7 at0&at0 plus
5- 0:	PGA_scaffold0__85_contigs__length_37466705.evm.model.PGA_scaffold0__85_contigs__length_37466705.653.mrna2	evm.model.PGA_scaffold0__85_contigs__length_37466705.3185	0
5- 1:	evm.model.PGA_scaffold0__85_contigs__length_37466705.3120	PGA_scaffold0__85_contigs__length_37466705.act_scaff_1161647.mrna1	0
5- 2:	PGA_scaffold0__85_contigs__length_37466705.act_scaff_1161583.mrna1	PGA_scaffold0__85_contigs__length_37466705.act_scaff_1155366.mrna1	6e-62
5- 3:	PGA_scaffold0__85_contigs__length_37466705.act_scaff_1091897.mrna3	PGA_scaffold0__85_contigs__length_37466705.act_scaff_1161655.mrna1	3e-74
5- 4:	PGA_scaffold0__85_contigs__length_37466705.act_scaff_301780.mrna2	PGA_scaffold0__85_contigs__length_37466705.act_scaff_153808.mrna2	2e-51
5- 5:	PGA_scaffold0__85_contigs__length_37466705.evm.model.utg165__unscaffolded.107.mrna6	evm.model.PGA_scaffold0__85_contigs__length_37466705.3194	0
5- 6:	PGA_scaffold0__85_contigs__length_37466705.act_scaff_1161623.mrna1	evm.model.PGA_scaffold0__85_contigs__length_37466705.3212	2e-73
## Alignment 6: score=284.0 e_value=1.1e-09 N=6 at0&at0 plus
6- 0:	evm.model.PGA_scaffold0__85_contigs__length_37466705.5278	PGA_scaffold0__85_contigs__length_37466705.act_scaff_645029.mrna2	0
6- 1:	evm.model.PGA_scaffold0__85_contigs__length_37466705.5279	PGA_scaffold0__85_contigs__length_37466705.act_scaff_633186.mrna2	0
6- 2:	evm.model.PGA_scaffold0__85_contigs__length_37466705.5280	PGA_scaffold0__85_contigs__length_37466705.act_scaff_147549utrorf.mrna2	1e-123
6- 3:	evm.model.PGA_scaffold0__85_contigs__length_37466705.5281	PGA_scaffold0__85_contigs__length_37466705.act_scaff_612519.mrna2	1e-82
6- 4:	evm.model.PGA_scaffold0__85_contigs__length_37466705.5295	PGA_scaffold0__85_contigs__length_37466705.act_scaff_649832.mrna2	5e-133
6- 5:	evm.model.PGA_scaffold0__85_contigs__length_37466705.5297	PGA_scaffold0__85_contigs__length_37466705.act_scaff_513866.mrna1	0
## Alignment 7: score=254.0 e_value=7.5e-10 N=6 at0&at0 plus
7- 0:	evm.model.PGA_scaffold0__85_contigs__length_37466705.275	evm.model.PGA_scaffold0__85_contigs__length_37466705.3210	0
7- 1:	PGA_scaffold0__85_contigs__length_37466705.act_scaff_447655.mrna1	PGA_scaffold0__85_contigs__length_37466705.act_scaff_1157583.mrna2	8e-79
7- 2:	evm.model.PGA_scaffold0__85_contigs__length_37466705.290	PGA_scaffold0__85_contigs__length_37466705.act_scaff_1155511.mrna1	0
7- 3:	evm.model.PGA_scaffold0__85_contigs__length_37466705.292	PGA_scaffold0__85_contigs__length_37466705.act_scaff_1161686.mrna1	1e-21
7- 4:	evm.model.PGA_scaffold0__85_contigs__length_37466705.297	PGA_scaffold0__85_contigs__length_37466705.evm.model.PGA_scaffold0__85_contigs__length_37466705.3211.mrna2	2e-49
7- 5:	evm.model.PGA_scaffold0__85_contigs__length_37466705.300	PGA_scaffold0__85_contigs__length_37466705.act_scaff_1238635.mrna2	6e-94
## Alignment 8: score=598.0 e_value=4.9e-28 N=12 at0&at0 minus
8- 0:	evm.model.PGA_scaffold0__85_contigs__length_37466705.3826	evm.model.PGA_scaffold0__85_contigs__length_37466705.3871	2e-141
8- 1:	evm.model.PGA_scaffold0__85_contigs__length_37466705.3827	evm.model.PGA_scaffold0__85_contigs__length_37466705.3870	0
8- 2:	evm.model.PGA_scaffold0__85_contigs__length_37466705.3828	evm.model.PGA_scaffold0__85_contigs__length_37466705.3869	0
8- 3:	evm.model.PGA_scaffold0__85_contigs__length_37466705.3829	evm.model.PGA_scaffold0__85_contigs__length_37466705.3868	0
8- 4:	evm.model.PGA_scaffold0__85_contigs__length_37466705.3830	evm.model.PGA_scaffold0__85_contigs__length_37466705.3867	0
8- 5:	evm.model.PGA_scaffold0__85_contigs__length_37466705.3831	evm.model.PGA_scaffold0__85_contigs__length_37466705.3866	5e-124
8- 6:	evm.model.PGA_scaffold0__85_contigs__length_37466705.3832	evm.model.PGA_scaffold0__85_contigs__length_37466705.3865	0
8- 7:	evm.model.PGA_scaffold0__85_contigs__length_37466705.3833	evm.model.PGA_scaffold0__85_contigs__length_37466705.3864	2e-70
8- 8:	evm.model.PGA_scaffold0__85_contigs__length_37466705.3834	evm.model.PGA_scaffold0__85_contigs__length_37466705.3863	1e-97
8- 9:	evm.model.PGA_scaffold0__85_contigs__length_37466705.3835	evm.model.PGA_scaffold0__85_contigs__length_37466705.3862	0
8- 10:	evm.model.PGA_scaffold0__85_contigs__length_37466705.3836	evm.model.PGA_scaffold0__85_contigs__length_37466705.3861	0
8- 11:	evm.model.PGA_scaffold0__85_contigs__length_37466705.3839	evm.model.PGA_scaffold0__85_contigs__length_37466705.3860	0
## Alignment 9: score=447.0 e_value=1.1e-15 N=9 at0&at0 minus
9- 0:	evm.model.PGA_scaffold0__85_contigs__length_37466705.3731	evm.model.PGA_scaffold0__85_contigs__length_37466705.4660	2e-96
9- 1:	evm.model.PGA_scaffold0__85_contigs__length_37466705.3732	evm.model.PGA_scaffold0__85_contigs__length_37466705.4659	1e-149
9- 2:	evm.model.PGA_scaffold0__85_contigs__length_37466705.3734	evm.model.PGA_scaffold0__85_contigs__length_37466705.4658	1e-155
9- 3:	evm.model.PGA_scaffold0__85_contigs__length_37466705.3735	evm.model.PGA_scaffold0__85_contigs__length_37466705.4657	0
9- 4:	evm.model.PGA_scaffold0__85_contigs__length_37466705.3736	evm.model.PGA_scaffold0__85_contigs__length_37466705.4656	0
9- 5:	evm.model.PGA_scaffold0__85_contigs__length_37466705.3737	evm.model.PGA_scaffold0__85_contigs__length_37466705.4655	0
9- 6:	evm.model.PGA_scaffold0__85_contigs__length_37466705.3739	evm.model.PGA_scaffold0__85_contigs__length_37466705.4653	2e-114
9- 7:	evm.model.PGA_scaffold0__85_contigs__length_37466705.3740	evm.model.PGA_scaffold0__85_contigs__length_37466705.4652	0
9- 8:	evm.model.PGA_scaffold0__85_contigs__length_37466705.3742	evm.model.PGA_scaffold0__85_contigs__length_37466705.4651	2e-71
## Alignment 10: score=368.0 e_value=8.3e-24 N=8 at0&at0 minus
10- 0:	evm.model.PGA_scaffold0__85_contigs__length_37466705.2409	evm.model.PGA_scaffold0__85_contigs__length_37466705.3531	2e-16
10- 1:	evm.model.PGA_scaffold0__85_contigs__length_37466705.2422	PGA_scaffold0__85_contigs__length_37466705.evm.model.PGA_scaffold0__85_contigs__length_37466705.2422.mrna3	0
10- 2:	evm.model.PGA_scaffold0__85_contigs__length_37466705.2423	evm.model.PGA_scaffold0__85_contigs__length_37466705.3507	0
10- 3:	evm.model.PGA_scaffold0__85_contigs__length_37466705.2424	evm.model.PGA_scaffold0__85_contigs__length_37466705.3506	0
10- 4:	evm.model.PGA_scaffold0__85_contigs__length_37466705.2425	evm.model.PGA_scaffold0__85_contigs__length_37466705.3505	0
10- 5:	evm.model.PGA_scaffold0__85_contigs__length_37466705.2426	evm.model.PGA_scaffold0__85_contigs__length_37466705.3504	4e-126
10- 6:	evm.model.PGA_scaffold0__85_contigs__length_37466705.2429	evm.model.PGA_scaffold0__85_contigs__length_37466705.3502	0
10- 7:	evm.model.PGA_scaffold0__85_contigs__length_37466705.2430	evm.model.PGA_scaffold0__85_contigs__length_37466705.3500	1e-92
## Alignment 11: score=348.0 e_value=4.9e-10 N=7 at0&at0 minus
11- 0:	evm.model.PGA_scaffold0__85_contigs__length_37466705.1146	evm.model.PGA_scaffold0__85_contigs__length_37466705.3001	0
11- 1:	evm.model.PGA_scaffold0__85_contigs__length_37466705.1148	evm.model.PGA_scaffold0__85_contigs__length_37466705.2999	4e-67
11- 2:	evm.model.PGA_scaffold0__85_contigs__length_37466705.1149	evm.model.PGA_scaffold0__85_contigs__length_37466705.2998	5e-99
11- 3:	evm.model.PGA_scaffold0__85_contigs__length_37466705.1151	evm.model.PGA_scaffold0__85_contigs__length_37466705.2996	0
11- 4:	evm.model.PGA_scaffold0__85_contigs__length_37466705.1152	evm.model.PGA_scaffold0__85_contigs__length_37466705.2995	2e-115
11- 5:	evm.model.PGA_scaffold0__85_contigs__length_37466705.1153	evm.model.PGA_scaffold0__85_contigs__length_37466705.2994	0
11- 6:	evm.model.PGA_scaffold0__85_contigs__length_37466705.1154	evm.model.PGA_scaffold0__85_contigs__length_37466705.2993	0
## Alignment 12: score=334.0 e_value=3.3e-12 N=7 at0&at0 minus
12- 0:	evm.model.PGA_scaffold0__85_contigs__length_37466705.5326	evm.model.PGA_scaffold0__85_contigs__length_37466705.5467	3e-115
12- 1:	evm.model.PGA_scaffold0__85_contigs__length_37466705.5327	evm.model.PGA_scaffold0__85_contigs__length_37466705.5466	0
12- 2:	evm.model.PGA_scaffold0__85_contigs__length_37466705.5329	evm.model.PGA_scaffold0__85_contigs__length_37466705.5465	7e-95
12- 3:	evm.model.PGA_scaffold0__85_contigs__length_37466705.5344	evm.model.PGA_scaffold0__85_contigs__length_37466705.5462	7e-32
12- 4:	evm.model.PGA_scaffold0__85_contigs__length_37466705.5345	evm.model.PGA_scaffold0__85_contigs__length_37466705.5461	0
12- 5:	evm.model.PGA_scaffold0__85_contigs__length_37466705.5347	evm.model.PGA_scaffold0__85_contigs__length_37466705.5460	0
12- 6:	evm.model.PGA_scaffold0__85_contigs__length_37466705.5348	evm.model.PGA_scaffold0__85_contigs__length_37466705.5459	1e-163
## Alignment 13: score=291.0 e_value=1.6e-09 N=6 at0&at0 minus
13- 0:	evm.model.PGA_scaffold0__85_contigs__length_37466705.774	evm.model.PGA_scaffold0__85_contigs__length_37466705.4767	0
13- 1:	evm.model.PGA_scaffold0__85_contigs__length_37466705.783	evm.model.PGA_scaffold0__85_contigs__length_37466705.4766	2e-145
13- 2:	evm.model.PGA_scaffold0__85_contigs__length_37466705.784	evm.model.PGA_scaffold0__85_contigs__length_37466705.4765	0
13- 3:	evm.model.PGA_scaffold0__85_contigs__length_37466705.786	evm.model.PGA_scaffold0__85_contigs__length_37466705.4764	0
13- 4:	evm.model.PGA_scaffold0__85_contigs__length_37466705.787	evm.model.PGA_scaffold0__85_contigs__length_37466705.4763	7e-142
13- 5:	evm.model.PGA_scaffold0__85_contigs__length_37466705.788	evm.model.PGA_scaffold0__85_contigs__length_37466705.4762	4e-112
## Alignment 14: score=348.0 e_value=9.9e-12 N=7 at0&at1 plus
14- 0:	evm.model.PGA_scaffold0__85_contigs__length_37466705.5194	evm.model.PGA_scaffold1__47_contigs__length_23844297.2776	2e-126
14- 1:	evm.model.PGA_scaffold0__85_contigs__length_37466705.5195	evm.model.PGA_scaffold1__47_contigs__length_23844297.2777	1e-146
14- 2:	evm.model.PGA_scaffold0__85_contigs__length_37466705.5196	evm.model.PGA_scaffold1__47_contigs__length_23844297.2778	0
14- 3:	evm.model.PGA_scaffold0__85_contigs__length_37466705.5197	evm.model.PGA_scaffold1__47_contigs__length_23844297.2779	0
14- 4:	evm.model.PGA_scaffold0__85_contigs__length_37466705.5198	evm.model.PGA_scaffold1__47_contigs__length_23844297.2780	0
14- 5:	evm.model.PGA_scaffold0__85_contigs__length_37466705.5199	evm.model.PGA_scaffold1__47_contigs__length_23844297.2781	6e-127
14- 6:	evm.model.PGA_scaffold0__85_contigs__length_37466705.5200	evm.model.PGA_scaffold1__47_contigs__length_23844297.2782	0
## Alignment 15: score=299.0 e_value=6.9e-09 N=6 at0&at1 plus
15- 0:	evm.model.PGA_scaffold0__85_contigs__length_37466705.1665	evm.model.PGA_scaffold1__47_contigs__length_23844297.386	2e-44
15- 1:	evm.model.PGA_scaffold0__85_contigs__length_37466705.1666	evm.model.PGA_scaffold1__47_contigs__length_23844297.387	3e-105
15- 2:	evm.model.PGA_scaffold0__85_contigs__length_37466705.1667	evm.model.PGA_scaffold1__47_contigs__length_23844297.388	9e-80
15- 3:	evm.model.PGA_scaffold0__85_contigs__length_37466705.1668	evm.model.PGA_scaffold1__47_contigs__length_23844297.389	1e-162
15- 4:	evm.model.PGA_scaffold0__85_contigs__length_37466705.1669	evm.model.PGA_scaffold1__47_contigs__length_23844297.390	5e-106
15- 5:	evm.model.PGA_scaffold0__85_contigs__length_37466705.1672	evm.model.PGA_scaffold1__47_contigs__length_23844297.393	0
## Alignment 16: score=334.0 e_value=5.5e-14 N=7 at0&at1 minus
16- 0:	evm.model.PGA_scaffold0__85_contigs__length_37466705.2960	evm.model.PGA_scaffold1__47_contigs__length_23844297.1781	4e-93
16- 1:	evm.model.PGA_scaffold0__85_contigs__length_37466705.2963	evm.model.PGA_scaffold1__47_contigs__length_23844297.1778	0
16- 2:	evm.model.PGA_scaffold0__85_contigs__length_37466705.2964	evm.model.PGA_scaffold1__47_contigs__length_23844297.1777	0
16- 3:	evm.model.PGA_scaffold0__85_contigs__length_37466705.2972	evm.model.PGA_scaffold1__47_contigs__length_23844297.1769	3e-123
16- 4:	evm.model.PGA_scaffold0__85_contigs__length_37466705.2973	evm.model.PGA_scaffold1__47_contigs__length_23844297.1768	9e-149
16- 5:	evm.model.PGA_scaffold0__85_contigs__length_37466705.2974	evm.model.PGA_scaffold1__47_contigs__length_23844297.1767	3e-53
16- 6:	evm.model.PGA_scaffold0__85_contigs__length_37466705.2978	evm.model.PGA_scaffold1__47_contigs__length_23844297.1760	2e-107
## Alignment 17: score=275.0 e_value=4.3e-13 N=6 at0&at10 plus
17- 0:	evm.model.PGA_scaffold0__85_contigs__length_37466705.2938	evm.model.PGA_scaffold10__47_contigs__length_13832649.271	9e-131
17- 1:	evm.model.PGA_scaffold0__85_contigs__length_37466705.2962	evm.model.PGA_scaffold10__47_contigs__length_13832649.290	0
17- 2:	evm.model.PGA_scaffold0__85_contigs__length_37466705.2963	evm.model.PGA_scaffold10__47_contigs__length_13832649.291	0
17- 3:	evm.model.PGA_scaffold0__85_contigs__length_37466705.2964	evm.model.PGA_scaffold10__47_contigs__length_13832649.292	0
17- 4:	evm.model.PGA_scaffold0__85_contigs__length_37466705.2965	evm.model.PGA_scaffold10__47_contigs__length_13832649.293	8e-54
17- 5:	evm.model.PGA_scaffold0__85_contigs__length_37466705.2968	evm.model.PGA_scaffold10__47_contigs__length_13832649.296	9e-123
## Alignment 18: score=297.0 e_value=6.3e-08 N=6 at0&at10 minus
18- 0:	evm.model.PGA_scaffold0__85_contigs__length_37466705.4455	evm.model.PGA_scaffold10__47_contigs__length_13832649.1551	0
18- 1:	evm.model.PGA_scaffold0__85_contigs__length_37466705.4457	evm.model.PGA_scaffold10__47_contigs__length_13832649.1548	0
18- 2:	evm.model.PGA_scaffold0__85_contigs__length_37466705.4458	evm.model.PGA_scaffold10__47_contigs__length_13832649.1547	1e-121
18- 3:	evm.model.PGA_scaffold0__85_contigs__length_37466705.4459	evm.model.PGA_scaffold10__47_contigs__length_13832649.1546	0
18- 4:	evm.model.PGA_scaffold0__85_contigs__length_37466705.4460	evm.model.PGA_scaffold10__47_contigs__length_13832649.1545	4e-68
18- 5:	evm.model.PGA_scaffold0__85_contigs__length_37466705.4462	evm.model.PGA_scaffold10__47_contigs__length_13832649.1543	0
## Alignment 19: score=295.0 e_value=1.2e-08 N=6 at0&at10 minus
19- 0:	evm.model.PGA_scaffold0__85_contigs__length_37466705.3277	evm.model.PGA_scaffold10__47_contigs__length_13832649.1570	0
19- 1:	evm.model.PGA_scaffold0__85_contigs__length_37466705.3279	evm.model.PGA_scaffold10__47_contigs__length_13832649.1569	2e-29
19- 2:	evm.model.PGA_scaffold0__85_contigs__length_37466705.3280	evm.model.PGA_scaffold10__47_contigs__length_13832649.1566	0
19- 3:	evm.model.PGA_scaffold0__85_contigs__length_37466705.3283	evm.model.PGA_scaffold10__47_contigs__length_13832649.1563	2e-113
19- 4:	evm.model.PGA_scaffold0__85_contigs__length_37466705.3284	evm.model.PGA_scaffold10__47_contigs__length_13832649.1561	2e-56
19- 5:	evm.model.PGA_scaffold0__85_contigs__length_37466705.3285	evm.model.PGA_scaffold10__47_contigs__length_13832649.1560	0
## Alignment 20: score=348.0 e_value=2.7e-10 N=7 at0&at11 plus
20- 0:	evm.model.PGA_scaffold0__85_contigs__length_37466705.2990	evm.model.PGA_scaffold11__36_contigs__length_13525064.2334	2e-87
20- 1:	evm.model.PGA_scaffold0__85_contigs__length_37466705.2992	evm.model.PGA_scaffold11__36_contigs__length_13525064.2336	0
20- 2:	evm.model.PGA_scaffold0__85_contigs__length_37466705.2993	evm.model.PGA_scaffold11__36_contigs__length_13525064.2337	0
20- 3:	evm.model.PGA_scaffold0__85_contigs__length_37466705.2994	evm.model.PGA_scaffold11__36_contigs__length_13525064.2338	0
20- 4:	evm.model.PGA_scaffold0__85_contigs__length_37466705.2995	evm.model.PGA_scaffold11__36_contigs__length_13525064.2339	2e-115
20- 5:	evm.model.PGA_scaffold0__85_contigs__length_37466705.2996	evm.model.PGA_scaffold11__36_contigs__length_13525064.2340	0
20- 6:	evm.model.PGA_scaffold0__85_contigs__length_37466705.2998	evm.model.PGA_scaffold11__36_contigs__length_13525064.2342	6e-99
## Alignment 21: score=297.0 e_value=6.2e-09 N=6 at0&at11 plus
21- 0:	evm.model.PGA_scaffold0__85_contigs__length_37466705.3276	evm.model.PGA_scaffold11__36_contigs__length_13525064.1141	2e-45
21- 1:	evm.model.PGA_scaffold0__85_contigs__length_37466705.3277	evm.model.PGA_scaffold11__36_contigs__length_13525064.1142	0
21- 2:	evm.model.PGA_scaffold0__85_contigs__length_37466705.3279	evm.model.PGA_scaffold11__36_contigs__length_13525064.1143	2e-29
21- 3:	evm.model.PGA_scaffold0__85_contigs__length_37466705.3283	evm.model.PGA_scaffold11__36_contigs__length_13525064.1146	0
21- 4:	evm.model.PGA_scaffold0__85_contigs__length_37466705.3284	evm.model.PGA_scaffold11__36_contigs__length_13525064.1147	1e-152
21- 5:	evm.model.PGA_scaffold0__85_contigs__length_37466705.3285	evm.model.PGA_scaffold11__36_contigs__length_13525064.1148	3e-173
## Alignment 22: score=395.0 e_value=8.9e-14 N=8 at0&at11 minus
22- 0:	evm.model.PGA_scaffold0__85_contigs__length_37466705.5332	evm.model.PGA_scaffold11__36_contigs__length_13525064.1505	1e-114
22- 1:	evm.model.PGA_scaffold0__85_contigs__length_37466705.5335	evm.model.PGA_scaffold11__36_contigs__length_13525064.1502	0
22- 2:	evm.model.PGA_scaffold0__85_contigs__length_37466705.5336	evm.model.PGA_scaffold11__36_contigs__length_13525064.1501	0
22- 3:	evm.model.PGA_scaffold0__85_contigs__length_37466705.5338	evm.model.PGA_scaffold11__36_contigs__length_13525064.1498	9e-149
22- 4:	evm.model.PGA_scaffold0__85_contigs__length_37466705.5339	evm.model.PGA_scaffold11__36_contigs__length_13525064.1497	3e-124
22- 5:	evm.model.PGA_scaffold0__85_contigs__length_37466705.5340	evm.model.PGA_scaffold11__36_contigs__length_13525064.1496	1e-69
22- 6:	evm.model.PGA_scaffold0__85_contigs__length_37466705.5342	evm.model.PGA_scaffold11__36_contigs__length_13525064.1494	0
22- 7:	evm.model.PGA_scaffold0__85_contigs__length_37466705.5343	evm.model.PGA_scaffold11__36_contigs__length_13525064.1493	0
## Alignment 23: score=373.0 e_value=2e-19 N=8 at0&at11 minus
23- 0:	evm.model.PGA_scaffold0__85_contigs__length_37466705.1748	evm.model.PGA_scaffold11__36_contigs__length_13525064.2180	0
23- 1:	evm.model.PGA_scaffold0__85_contigs__length_37466705.1751	evm.model.PGA_scaffold11__36_contigs__length_13525064.2174	0
23- 2:	evm.model.PGA_scaffold0__85_contigs__length_37466705.1759	evm.model.PGA_scaffold11__36_contigs__length_13525064.2154	2e-104
23- 3:	evm.model.PGA_scaffold0__85_contigs__length_37466705.1760	evm.model.PGA_scaffold11__36_contigs__length_13525064.2153	0
23- 4:	evm.model.PGA_scaffold0__85_contigs__length_37466705.1761	evm.model.PGA_scaffold11__36_contigs__length_13525064.2152	4e-133
23- 5:	evm.model.PGA_scaffold0__85_contigs__length_37466705.1763	evm.model.PGA_scaffold11__36_contigs__length_13525064.2150	0
23- 6:	evm.model.PGA_scaffold0__85_contigs__length_37466705.1764	evm.model.PGA_scaffold11__36_contigs__length_13525064.2149	0
23- 7:	evm.model.PGA_scaffold0__85_contigs__length_37466705.1765	evm.model.PGA_scaffold11__36_contigs__length_13525064.2148	0
## Alignment 24: score=549.0 e_value=2.1e-21 N=11 at0&at12 plus
24- 0:	evm.model.PGA_scaffold0__85_contigs__length_37466705.5282	evm.model.PGA_scaffold12__29_contigs__length_12842862.137	2e-170
24- 1:	evm.model.PGA_scaffold0__85_contigs__length_37466705.5283	evm.model.PGA_scaffold12__29_contigs__length_12842862.138	0
24- 2:	evm.model.PGA_scaffold0__85_contigs__length_37466705.5284	evm.model.PGA_scaffold12__29_contigs__length_12842862.139	0
24- 3:	evm.model.PGA_scaffold0__85_contigs__length_37466705.5285	evm.model.PGA_scaffold12__29_contigs__length_12842862.140	0
24- 4:	evm.model.PGA_scaffold0__85_contigs__length_37466705.5286	evm.model.PGA_scaffold12__29_contigs__length_12842862.141	0
24- 5:	evm.model.PGA_scaffold0__85_contigs__length_37466705.5287	evm.model.PGA_scaffold12__29_contigs__length_12842862.142	2e-126
24- 6:	evm.model.PGA_scaffold0__85_contigs__length_37466705.5288	evm.model.PGA_scaffold12__29_contigs__length_12842862.143	3e-150
24- 7:	evm.model.PGA_scaffold0__85_contigs__length_37466705.5289	evm.model.PGA_scaffold12__29_contigs__length_12842862.144	2e-104
24- 8:	evm.model.PGA_scaffold0__85_contigs__length_37466705.5290	evm.model.PGA_scaffold12__29_contigs__length_12842862.145	4e-69
24- 9:	evm.model.PGA_scaffold0__85_contigs__length_37466705.5291	evm.model.PGA_scaffold12__29_contigs__length_12842862.146	9e-100
24- 10:	evm.model.PGA_scaffold0__85_contigs__length_37466705.5293	evm.model.PGA_scaffold12__29_contigs__length_12842862.148	0
## Alignment 25: score=344.0 e_value=3.2e-13 N=7 at0&at12 plus
25- 0:	evm.model.PGA_scaffold0__85_contigs__length_37466705.3419	evm.model.PGA_scaffold12__29_contigs__length_12842862.886	5e-113
25- 1:	evm.model.PGA_scaffold0__85_contigs__length_37466705.3424	evm.model.PGA_scaffold12__29_contigs__length_12842862.893	1e-148
25- 2:	evm.model.PGA_scaffold0__85_contigs__length_37466705.3425	evm.model.PGA_scaffold12__29_contigs__length_12842862.894	9e-126
25- 3:	evm.model.PGA_scaffold0__85_contigs__length_37466705.3426	evm.model.PGA_scaffold12__29_contigs__length_12842862.895	2e-98
25- 4:	evm.model.PGA_scaffold0__85_contigs__length_37466705.3427	evm.model.PGA_scaffold12__29_contigs__length_12842862.896	5e-100
25- 5:	evm.model.PGA_scaffold0__85_contigs__length_37466705.3428	evm.model.PGA_scaffold12__29_contigs__length_12842862.897	0
25- 6:	evm.model.PGA_scaffold0__85_contigs__length_37466705.3429	evm.model.PGA_scaffold12__29_contigs__length_12842862.898	0
## Alignment 26: score=329.0 e_value=1.6e-14 N=7 at0&at12 plus
26- 0:	evm.model.PGA_scaffold0__85_contigs__length_37466705.2955	evm.model.PGA_scaffold12__29_contigs__length_12842862.1782	0
26- 1:	evm.model.PGA_scaffold0__85_contigs__length_37466705.2958	evm.model.PGA_scaffold12__29_contigs__length_12842862.1796	0
26- 2:	evm.model.PGA_scaffold0__85_contigs__length_37466705.2962	evm.model.PGA_scaffold12__29_contigs__length_12842862.1801	0
26- 3:	evm.model.PGA_scaffold0__85_contigs__length_37466705.2963	evm.model.PGA_scaffold12__29_contigs__length_12842862.1802	0
26- 4:	evm.model.PGA_scaffold0__85_contigs__length_37466705.2964	evm.model.PGA_scaffold12__29_contigs__length_12842862.1803	0
26- 5:	evm.model.PGA_scaffold0__85_contigs__length_37466705.2966	evm.model.PGA_scaffold12__29_contigs__length_12842862.1805	1e-139
26- 6:	evm.model.PGA_scaffold0__85_contigs__length_37466705.2970	evm.model.PGA_scaffold12__29_contigs__length_12842862.1809	1e-66
## Alignment 27: score=287.0 e_value=4.1e-08 N=6 at0&at12 plus
27- 0:	evm.model.PGA_scaffold0__85_contigs__length_37466705.5179	evm.model.PGA_scaffold12__29_contigs__length_12842862.1674	0
27- 1:	evm.model.PGA_scaffold0__85_contigs__length_37466705.5180	evm.model.PGA_scaffold12__29_contigs__length_12842862.1675	0
27- 2:	PGA_scaffold0__85_contigs__length_37466705.VMP_NEMVE.egf.7.mrna1	PGA_scaffold12__29_contigs__length_12842862.VMP_NEMVE.egf.4.mrna1	0
27- 3:	evm.model.PGA_scaffold0__85_contigs__length_37466705.5183	evm.model.PGA_scaffold12__29_contigs__length_12842862.1679	4e-102
27- 4:	evm.model.PGA_scaffold0__85_contigs__length_37466705.5184	evm.model.PGA_scaffold12__29_contigs__length_12842862.1691	4e-145
27- 5:	evm.model.PGA_scaffold0__85_contigs__length_37466705.5185	evm.model.PGA_scaffold12__29_contigs__length_12842862.1692	0
## Alignment 28: score=275.0 e_value=2.4e-10 N=6 at0&at12 plus
28- 0:	evm.model.PGA_scaffold0__85_contigs__length_37466705.2959	evm.model.PGA_scaffold12__29_contigs__length_12842862.87	4e-118
28- 1:	evm.model.PGA_scaffold0__85_contigs__length_37466705.2964	evm.model.PGA_scaffold12__29_contigs__length_12842862.92	0
28- 2:	evm.model.PGA_scaffold0__85_contigs__length_37466705.2971	evm.model.PGA_scaffold12__29_contigs__length_12842862.111	3e-109
28- 3:	evm.model.PGA_scaffold0__85_contigs__length_37466705.2976	evm.model.PGA_scaffold12__29_contigs__length_12842862.115	3e-97
28- 4:	evm.model.PGA_scaffold0__85_contigs__length_37466705.2977	evm.model.PGA_scaffold12__29_contigs__length_12842862.116	5e-39
28- 5:	evm.model.PGA_scaffold0__85_contigs__length_37466705.2978	evm.model.PGA_scaffold12__29_contigs__length_12842862.117	3e-161
## Alignment 29: score=350.0 e_value=3.4e-11 N=7 at0&at12 minus
29- 0:	evm.model.PGA_scaffold0__85_contigs__length_37466705.3423	evm.model.PGA_scaffold12__29_contigs__length_12842862.783	8e-90
29- 1:	evm.model.PGA_scaffold0__85_contigs__length_37466705.3424	evm.model.PGA_scaffold12__29_contigs__length_12842862.782	1e-148
29- 2:	evm.model.PGA_scaffold0__85_contigs__length_37466705.3425	evm.model.PGA_scaffold12__29_contigs__length_12842862.781	9e-126
29- 3:	evm.model.PGA_scaffold0__85_contigs__length_37466705.3426	evm.model.PGA_scaffold12__29_contigs__length_12842862.780	2e-98
29- 4:	evm.model.PGA_scaffold0__85_contigs__length_37466705.3427	evm.model.PGA_scaffold12__29_contigs__length_12842862.779	5e-100
29- 5:	evm.model.PGA_scaffold0__85_contigs__length_37466705.3428	evm.model.PGA_scaffold12__29_contigs__length_12842862.778	0
29- 6:	evm.model.PGA_scaffold0__85_contigs__length_37466705.3429	evm.model.PGA_scaffold12__29_contigs__length_12842862.777	0
## Alignment 30: score=336.0 e_value=6e-11 N=7 at0&at12 minus
30- 0:	evm.model.PGA_scaffold0__85_contigs__length_37466705.1681	evm.model.PGA_scaffold12__29_contigs__length_12842862.1358	2e-143
30- 1:	evm.model.PGA_scaffold0__85_contigs__length_37466705.1683	evm.model.PGA_scaffold12__29_contigs__length_12842862.1356	0
30- 2:	evm.model.PGA_scaffold0__85_contigs__length_37466705.1684	evm.model.PGA_scaffold12__29_contigs__length_12842862.1355	0
30- 3:	evm.model.PGA_scaffold0__85_contigs__length_37466705.1685	evm.model.PGA_scaffold12__29_contigs__length_12842862.1354	0
30- 4:	evm.model.PGA_scaffold0__85_contigs__length_37466705.1687	evm.model.PGA_scaffold12__29_contigs__length_12842862.1342	8e-127
30- 5:	evm.model.PGA_scaffold0__85_contigs__length_37466705.1689	evm.model.PGA_scaffold12__29_contigs__length_12842862.1340	2e-67
30- 6:	evm.model.PGA_scaffold0__85_contigs__length_37466705.1691	evm.model.PGA_scaffold12__29_contigs__length_12842862.1338	0
## Alignment 31: score=297.0 e_value=7.9e-09 N=6 at0&at13 minus
31- 0:	evm.model.PGA_scaffold0__85_contigs__length_37466705.4103	evm.model.PGA_scaffold13__45_contigs__length_12533684.623	0
31- 1:	evm.model.PGA_scaffold0__85_contigs__length_37466705.4104	evm.model.PGA_scaffold13__45_contigs__length_12533684.622	3e-141
31- 2:	evm.model.PGA_scaffold0__85_contigs__length_37466705.4105	evm.model.PGA_scaffold13__45_contigs__length_12533684.621	0
31- 3:	evm.model.PGA_scaffold0__85_contigs__length_37466705.4107	evm.model.PGA_scaffold13__45_contigs__length_12533684.618	0
31- 4:	evm.model.PGA_scaffold0__85_contigs__length_37466705.4110	evm.model.PGA_scaffold13__45_contigs__length_12533684.616	1e-146
31- 5:	evm.model.PGA_scaffold0__85_contigs__length_37466705.4111	evm.model.PGA_scaffold13__45_contigs__length_12533684.615	1e-137
## Alignment 32: score=331.0 e_value=9.5e-12 N=7 at0&at15 plus
32- 0:	evm.model.PGA_scaffold0__85_contigs__length_37466705.4864	evm.model.PGA_scaffold15__27_contigs__length_11533743.260	0
32- 1:	PGA_scaffold0__85_contigs__length_37466705.act_scaff_1290706.mrna1	evm.model.PGA_scaffold15__27_contigs__length_11533743.262	0
32- 2:	PGA_scaffold0__85_contigs__length_37466705.evm.model.PGA_scaffold3__52_contigs__length_22856419.2254.mrna4	PGA_scaffold15__27_contigs__length_11533743.evm.model.PGA_scaffold4__44_contigs__length_22323623.1888.mrna4	7e-164
32- 3:	PGA_scaffold0__85_contigs__length_37466705.act_scaff_1163638.mrna1	evm.model.PGA_scaffold15__27_contigs__length_11533743.266	0
32- 4:	evm.model.PGA_scaffold0__85_contigs__length_37466705.4868	evm.model.PGA_scaffold15__27_contigs__length_11533743.270	1e-29
32- 5:	evm.model.PGA_scaffold0__85_contigs__length_37466705.4871	evm.model.PGA_scaffold15__27_contigs__length_11533743.271	1e-172
32- 6:	evm.model.PGA_scaffold0__85_contigs__length_37466705.4872	evm.model.PGA_scaffold15__27_contigs__length_11533743.272	0
## Alignment 33: score=256.0 e_value=2.5e-12 N=6 at0&at15 plus
33- 0:	PGA_scaffold0__85_contigs__length_37466705.act_scaff_875621.mrna1	PGA_scaffold15__27_contigs__length_11533743.act_scaff_875621.mrna2	1e-75
33- 1:	evm.model.PGA_scaffold0__85_contigs__length_37466705.4862	evm.model.PGA_scaffold15__27_contigs__length_11533743.216	0
33- 2:	evm.model.PGA_scaffold0__85_contigs__length_37466705.4863	evm.model.PGA_scaffold15__27_contigs__length_11533743.217	0
33- 3:	evm.model.PGA_scaffold0__85_contigs__length_37466705.4864	evm.model.PGA_scaffold15__27_contigs__length_11533743.218	0
33- 4:	evm.model.PGA_scaffold0__85_contigs__length_37466705.4871	evm.model.PGA_scaffold15__27_contigs__length_11533743.242	2e-83
33- 5:	evm.model.PGA_scaffold0__85_contigs__length_37466705.4872	evm.model.PGA_scaffold15__27_contigs__length_11533743.258	2e-105
## Alignment 34: score=385.0 e_value=9.5e-17 N=8 at0&at15 minus
34- 0:	evm.model.PGA_scaffold0__85_contigs__length_37466705.2619	evm.model.PGA_scaffold15__27_contigs__length_11533743.320	5e-100
34- 1:	evm.model.PGA_scaffold0__85_contigs__length_37466705.2621	evm.model.PGA_scaffold15__27_contigs__length_11533743.318	0
34- 2:	evm.model.PGA_scaffold0__85_contigs__length_37466705.2622	evm.model.PGA_scaffold15__27_contigs__length_11533743.317	0
34- 3:	evm.model.PGA_scaffold0__85_contigs__length_37466705.2623	evm.model.PGA_scaffold15__27_contigs__length_11533743.316	0
34- 4:	evm.model.PGA_scaffold0__85_contigs__length_37466705.2624	evm.model.PGA_scaffold15__27_contigs__length_11533743.315	0
34- 5:	evm.model.PGA_scaffold0__85_contigs__length_37466705.2640	evm.model.PGA_scaffold15__27_contigs__length_11533743.314	0
34- 6:	evm.model.PGA_scaffold0__85_contigs__length_37466705.2641	evm.model.PGA_scaffold15__27_contigs__length_11533743.313	1e-144
34- 7:	evm.model.PGA_scaffold0__85_contigs__length_37466705.2642	evm.model.PGA_scaffold15__27_contigs__length_11533743.312	6e-115
## Alignment 35: score=286.0 e_value=6.9e-11 N=6 at0&at15 minus
35- 0:	evm.model.PGA_scaffold0__85_contigs__length_37466705.1162	PGA_scaffold15__27_contigs__length_11533743.evm.model.PGA_scaffold9__36_contigs__length_13948895.1757.mrna2	0
35- 1:	evm.model.PGA_scaffold0__85_contigs__length_37466705.1163	evm.model.PGA_scaffold15__27_contigs__length_11533743.1358	7e-150
35- 2:	evm.model.PGA_scaffold0__85_contigs__length_37466705.1164	evm.model.PGA_scaffold15__27_contigs__length_11533743.1357	3e-99
35- 3:	evm.model.PGA_scaffold0__85_contigs__length_37466705.1165	evm.model.PGA_scaffold15__27_contigs__length_11533743.1356	4e-70
35- 4:	evm.model.PGA_scaffold0__85_contigs__length_37466705.1166	evm.model.PGA_scaffold15__27_contigs__length_11533743.1355	2e-99
35- 5:	evm.model.PGA_scaffold0__85_contigs__length_37466705.1168	evm.model.PGA_scaffold15__27_contigs__length_11533743.1353	0
## Alignment 36: score=479.0 e_value=3.2e-33 N=10 at0&at16 plus
36- 0:	evm.model.PGA_scaffold0__85_contigs__length_37466705.1147	evm.model.PGA_scaffold16__25_contigs__length_10494907.1191	2e-99
36- 1:	evm.model.PGA_scaffold0__85_contigs__length_37466705.1148	evm.model.PGA_scaffold16__25_contigs__length_10494907.1192	2e-68
36- 2:	evm.model.PGA_scaffold0__85_contigs__length_37466705.1149	evm.model.PGA_scaffold16__25_contigs__length_10494907.1193	8e-99
36- 3:	evm.model.PGA_scaffold0__85_contigs__length_37466705.1150	evm.model.PGA_scaffold16__25_contigs__length_10494907.1194	2e-149
36- 4:	evm.model.PGA_scaffold0__85_contigs__length_37466705.1151	evm.model.PGA_scaffold16__25_contigs__length_10494907.1195	0
36- 5:	evm.model.PGA_scaffold0__85_contigs__length_37466705.1152	evm.model.PGA_scaffold16__25_contigs__length_10494907.1196	8e-116
36- 6:	evm.model.PGA_scaffold0__85_contigs__length_37466705.1153	evm.model.PGA_scaffold16__25_contigs__length_10494907.1197	0
36- 7:	evm.model.PGA_scaffold0__85_contigs__length_37466705.1154	evm.model.PGA_scaffold16__25_contigs__length_10494907.1198	0
36- 8:	evm.model.PGA_scaffold0__85_contigs__length_37466705.1177	evm.model.PGA_scaffold16__25_contigs__length_10494907.1205	0
36- 9:	evm.model.PGA_scaffold0__85_contigs__length_37466705.1178	evm.model.PGA_scaffold16__25_contigs__length_10494907.1206	2e-99
## Alignment 37: score=342.0 e_value=2.4e-11 N=7 at0&at16 plus
37- 0:	evm.model.PGA_scaffold0__85_contigs__length_37466705.3238	evm.model.PGA_scaffold16__25_contigs__length_10494907.1328	0
37- 1:	evm.model.PGA_scaffold0__85_contigs__length_37466705.3245	evm.model.PGA_scaffold16__25_contigs__length_10494907.1329	2e-99
37- 2:	evm.model.PGA_scaffold0__85_contigs__length_37466705.3247	evm.model.PGA_scaffold16__25_contigs__length_10494907.1331	3e-99
37- 3:	evm.model.PGA_scaffold0__85_contigs__length_37466705.3248	evm.model.PGA_scaffold16__25_contigs__length_10494907.1332	1e-146
37- 4:	evm.model.PGA_scaffold0__85_contigs__length_37466705.3249	evm.model.PGA_scaffold16__25_contigs__length_10494907.1333	0
37- 5:	evm.model.PGA_scaffold0__85_contigs__length_37466705.3251	evm.model.PGA_scaffold16__25_contigs__length_10494907.1335	0
37- 6:	evm.model.PGA_scaffold0__85_contigs__length_37466705.3252	evm.model.PGA_scaffold16__25_contigs__length_10494907.1336	0
## Alignment 38: score=484.0 e_value=3.5e-26 N=10 at0&at16 minus
38- 0:	evm.model.PGA_scaffold0__85_contigs__length_37466705.2992	evm.model.PGA_scaffold16__25_contigs__length_10494907.1199	0
38- 1:	evm.model.PGA_scaffold0__85_contigs__length_37466705.2993	evm.model.PGA_scaffold16__25_contigs__length_10494907.1198	0
38- 2:	evm.model.PGA_scaffold0__85_contigs__length_37466705.2994	evm.model.PGA_scaffold16__25_contigs__length_10494907.1197	0
38- 3:	evm.model.PGA_scaffold0__85_contigs__length_37466705.2995	evm.model.PGA_scaffold16__25_contigs__length_10494907.1196	2e-115
38- 4:	evm.model.PGA_scaffold0__85_contigs__length_37466705.2996	evm.model.PGA_scaffold16__25_contigs__length_10494907.1195	0
38- 5:	evm.model.PGA_scaffold0__85_contigs__length_37466705.2997	evm.model.PGA_scaffold16__25_contigs__length_10494907.1194	1e-148
38- 6:	evm.model.PGA_scaffold0__85_contigs__length_37466705.2999	evm.model.PGA_scaffold16__25_contigs__length_10494907.1192	3e-68
38- 7:	evm.model.PGA_scaffold0__85_contigs__length_37466705.3000	evm.model.PGA_scaffold16__25_contigs__length_10494907.1191	2e-98
38- 8:	evm.model.PGA_scaffold0__85_contigs__length_37466705.3001	evm.model.PGA_scaffold16__25_contigs__length_10494907.1190	0
38- 9:	evm.model.PGA_scaffold0__85_contigs__length_37466705.3016	evm.model.PGA_scaffold16__25_contigs__length_10494907.1181	3e-132
## Alignment 39: score=342.0 e_value=1.4e-10 N=7 at0&at16 minus
39- 0:	evm.model.PGA_scaffold0__85_contigs__length_37466705.2964	evm.model.PGA_scaffold16__25_contigs__length_10494907.1833	0
39- 1:	evm.model.PGA_scaffold0__85_contigs__length_37466705.2967	evm.model.PGA_scaffold16__25_contigs__length_10494907.1831	0
39- 2:	evm.model.PGA_scaffold0__85_contigs__length_37466705.2970	evm.model.PGA_scaffold16__25_contigs__length_10494907.1828	0
39- 3:	evm.model.PGA_scaffold0__85_contigs__length_37466705.2972	evm.model.PGA_scaffold16__25_contigs__length_10494907.1826	1e-121
39- 4:	evm.model.PGA_scaffold0__85_contigs__length_37466705.2975	evm.model.PGA_scaffold16__25_contigs__length_10494907.1823	1e-82
39- 5:	evm.model.PGA_scaffold0__85_contigs__length_37466705.2976	evm.model.PGA_scaffold16__25_contigs__length_10494907.1822	6e-101
39- 6:	evm.model.PGA_scaffold0__85_contigs__length_37466705.2978	evm.model.PGA_scaffold16__25_contigs__length_10494907.1821	0
## Alignment 40: score=348.0 e_value=1.1e-11 N=7 at0&at17 minus
40- 0:	evm.model.PGA_scaffold0__85_contigs__length_37466705.4212	evm.model.PGA_scaffold17__23_contigs__length_9995812.1544	0
40- 1:	evm.model.PGA_scaffold0__85_contigs__length_37466705.4213	evm.model.PGA_scaffold17__23_contigs__length_9995812.1543	4e-145
40- 2:	evm.model.PGA_scaffold0__85_contigs__length_37466705.4216	evm.model.PGA_scaffold17__23_contigs__length_9995812.1540	1e-90
40- 3:	evm.model.PGA_scaffold0__85_contigs__length_37466705.4217	evm.model.PGA_scaffold17__23_contigs__length_9995812.1539	4e-135
40- 4:	evm.model.PGA_scaffold0__85_contigs__length_37466705.4218	evm.model.PGA_scaffold17__23_contigs__length_9995812.1538	0
40- 5:	evm.model.PGA_scaffold0__85_contigs__length_37466705.4219	evm.model.PGA_scaffold17__23_contigs__length_9995812.1537	0
40- 6:	evm.model.PGA_scaffold0__85_contigs__length_37466705.4220	evm.model.PGA_scaffold17__23_contigs__length_9995812.1536	0
## Alignment 41: score=339.0 e_value=2.9e-11 N=7 at0&at17 minus
41- 0:	PGA_scaffold0__85_contigs__length_37466705.evm.model.PGA_scaffold5__44_contigs__length_20552954.1122.mrna2	PGA_scaffold17__23_contigs__length_9995812.evm.model.PGA_scaffold5__44_contigs__length_20552954.1122.mrna4	2e-135
41- 1:	evm.model.PGA_scaffold0__85_contigs__length_37466705.2966	evm.model.PGA_scaffold17__23_contigs__length_9995812.1327	1e-139
41- 2:	evm.model.PGA_scaffold0__85_contigs__length_37466705.2968	evm.model.PGA_scaffold17__23_contigs__length_9995812.1325	2e-121
41- 3:	evm.model.PGA_scaffold0__85_contigs__length_37466705.2970	evm.model.PGA_scaffold17__23_contigs__length_9995812.1323	0
41- 4:	evm.model.PGA_scaffold0__85_contigs__length_37466705.2974	evm.model.PGA_scaffold17__23_contigs__length_9995812.1319	7e-54
41- 5:	evm.model.PGA_scaffold0__85_contigs__length_37466705.2976	evm.model.PGA_scaffold17__23_contigs__length_9995812.1317	1e-101
41- 6:	evm.model.PGA_scaffold0__85_contigs__length_37466705.2978	evm.model.PGA_scaffold17__23_contigs__length_9995812.1316	0
## Alignment 42: score=396.0 e_value=1.5e-14 N=8 at0&at2 plus
42- 0:	evm.model.PGA_scaffold0__85_contigs__length_37466705.777	evm.model.PGA_scaffold2__45_contigs__length_23673736.3053	1e-98
42- 1:	evm.model.PGA_scaffold0__85_contigs__length_37466705.778	evm.model.PGA_scaffold2__45_contigs__length_23673736.3054	3e-70
42- 2:	evm.model.PGA_scaffold0__85_contigs__length_37466705.779	evm.model.PGA_scaffold2__45_contigs__length_23673736.3055	9e-98
42- 3:	evm.model.PGA_scaffold0__85_contigs__length_37466705.781	evm.model.PGA_scaffold2__45_contigs__length_23673736.3056	5e-49
42- 4:	evm.model.PGA_scaffold0__85_contigs__length_37466705.782	evm.model.PGA_scaffold2__45_contigs__length_23673736.3057	1e-132
42- 5:	evm.model.PGA_scaffold0__85_contigs__length_37466705.786	evm.model.PGA_scaffold2__45_contigs__length_23673736.3061	0
42- 6:	evm.model.PGA_scaffold0__85_contigs__length_37466705.787	evm.model.PGA_scaffold2__45_contigs__length_23673736.3062	2e-134
42- 7:	evm.model.PGA_scaffold0__85_contigs__length_37466705.788	evm.model.PGA_scaffold2__45_contigs__length_23673736.3063	1e-111
## Alignment 43: score=268.0 e_value=6.7e-14 N=6 at0&at2 plus
43- 0:	evm.model.PGA_scaffold0__85_contigs__length_37466705.1155	evm.model.PGA_scaffold2__45_contigs__length_23673736.3620	1e-79
43- 1:	evm.model.PGA_scaffold0__85_contigs__length_37466705.1163	evm.model.PGA_scaffold2__45_contigs__length_23673736.3634	6e-149
43- 2:	evm.model.PGA_scaffold0__85_contigs__length_37466705.1164	evm.model.PGA_scaffold2__45_contigs__length_23673736.3635	9e-100
43- 3:	evm.model.PGA_scaffold0__85_contigs__length_37466705.1167	evm.model.PGA_scaffold2__45_contigs__length_23673736.3638	0
43- 4:	evm.model.PGA_scaffold0__85_contigs__length_37466705.1168	evm.model.PGA_scaffold2__45_contigs__length_23673736.3639	0
43- 5:	PGA_scaffold0__85_contigs__length_37466705.evm.model.PGA_scaffold7__59_contigs__length_16204524.1467.mrna9	evm.model.PGA_scaffold2__45_contigs__length_23673736.3651	0
## Alignment 44: score=498.0 e_value=1.6e-18 N=10 at0&at2 minus
44- 0:	evm.model.PGA_scaffold0__85_contigs__length_37466705.5208	evm.model.PGA_scaffold2__45_contigs__length_23673736.3136	2e-125
44- 1:	evm.model.PGA_scaffold0__85_contigs__length_37466705.5209	evm.model.PGA_scaffold2__45_contigs__length_23673736.3135	1e-144
44- 2:	evm.model.PGA_scaffold0__85_contigs__length_37466705.5210	evm.model.PGA_scaffold2__45_contigs__length_23673736.3134	0
44- 3:	evm.model.PGA_scaffold0__85_contigs__length_37466705.5211	evm.model.PGA_scaffold2__45_contigs__length_23673736.3133	0
44- 4:	evm.model.PGA_scaffold0__85_contigs__length_37466705.5212	evm.model.PGA_scaffold2__45_contigs__length_23673736.3132	0
44- 5:	evm.model.PGA_scaffold0__85_contigs__length_37466705.5213	evm.model.PGA_scaffold2__45_contigs__length_23673736.3131	0
44- 6:	evm.model.PGA_scaffold0__85_contigs__length_37466705.5215	evm.model.PGA_scaffold2__45_contigs__length_23673736.3129	0
44- 7:	evm.model.PGA_scaffold0__85_contigs__length_37466705.5217	evm.model.PGA_scaffold2__45_contigs__length_23673736.3127	8e-100
44- 8:	evm.model.PGA_scaffold0__85_contigs__length_37466705.5218	evm.model.PGA_scaffold2__45_contigs__length_23673736.3126	0
44- 9:	evm.model.PGA_scaffold0__85_contigs__length_37466705.5219	evm.model.PGA_scaffold2__45_contigs__length_23673736.3125	0
## Alignment 45: score=344.0 e_value=5.2e-12 N=7 at0&at2 minus
45- 0:	evm.model.PGA_scaffold0__85_contigs__length_37466705.2958	evm.model.PGA_scaffold2__45_contigs__length_23673736.1477	0
45- 1:	evm.model.PGA_scaffold0__85_contigs__length_37466705.2959	evm.model.PGA_scaffold2__45_contigs__length_23673736.1476	2e-153
45- 2:	evm.model.PGA_scaffold0__85_contigs__length_37466705.2960	evm.model.PGA_scaffold2__45_contigs__length_23673736.1475	7e-176
45- 3:	evm.model.PGA_scaffold0__85_contigs__length_37466705.2961	evm.model.PGA_scaffold2__45_contigs__length_23673736.1474	0
45- 4:	evm.model.PGA_scaffold0__85_contigs__length_37466705.2962	evm.model.PGA_scaffold2__45_contigs__length_23673736.1473	0
45- 5:	evm.model.PGA_scaffold0__85_contigs__length_37466705.2968	evm.model.PGA_scaffold2__45_contigs__length_23673736.1467	2e-119
45- 6:	evm.model.PGA_scaffold0__85_contigs__length_37466705.2969	evm.model.PGA_scaffold2__45_contigs__length_23673736.1466	0
## Alignment 46: score=591.0 e_value=2.6e-26 N=12 at0&at3 plus
46- 0:	evm.model.PGA_scaffold0__85_contigs__length_37466705.2958	evm.model.PGA_scaffold3__52_contigs__length_22856419.2609	0
46- 1:	evm.model.PGA_scaffold0__85_contigs__length_37466705.2960	evm.model.PGA_scaffold3__52_contigs__length_22856419.2610	4e-139
46- 2:	evm.model.PGA_scaffold0__85_contigs__length_37466705.2961	evm.model.PGA_scaffold3__52_contigs__length_22856419.2611	0
46- 3:	PGA_scaffold0__85_contigs__length_37466705.evm.model.PGA_scaffold5__44_contigs__length_20552954.1122.mrna2	PGA_scaffold3__52_contigs__length_22856419.evm.model.PGA_scaffold5__44_contigs__length_20552954.1122.mrna5	1e-144
46- 4:	evm.model.PGA_scaffold0__85_contigs__length_37466705.2962	evm.model.PGA_scaffold3__52_contigs__length_22856419.2612	0
46- 5:	evm.model.PGA_scaffold0__85_contigs__length_37466705.2967	evm.model.PGA_scaffold3__52_contigs__length_22856419.2613	4e-131
46- 6:	evm.model.PGA_scaffold0__85_contigs__length_37466705.2968	evm.model.PGA_scaffold3__52_contigs__length_22856419.2614	2e-120
46- 7:	evm.model.PGA_scaffold0__85_contigs__length_37466705.2969	evm.model.PGA_scaffold3__52_contigs__length_22856419.2615	0
46- 8:	evm.model.PGA_scaffold0__85_contigs__length_37466705.2971	evm.model.PGA_scaffold3__52_contigs__length_22856419.2617	5e-112
46- 9:	evm.model.PGA_scaffold0__85_contigs__length_37466705.2974	evm.model.PGA_scaffold3__52_contigs__length_22856419.2620	6e-54
46- 10:	evm.model.PGA_scaffold0__85_contigs__length_37466705.2975	evm.model.PGA_scaffold3__52_contigs__length_22856419.2621	2e-86
46- 11:	evm.model.PGA_scaffold0__85_contigs__length_37466705.2977	evm.model.PGA_scaffold3__52_contigs__length_22856419.2623	7e-67
## Alignment 47: score=441.0 e_value=2.5e-18 N=9 at0&at3 minus
47- 0:	evm.model.PGA_scaffold0__85_contigs__length_37466705.1665	evm.model.PGA_scaffold3__52_contigs__length_22856419.3907	5e-47
47- 1:	evm.model.PGA_scaffold0__85_contigs__length_37466705.1666	evm.model.PGA_scaffold3__52_contigs__length_22856419.3906	2e-108
47- 2:	evm.model.PGA_scaffold0__85_contigs__length_37466705.1667	evm.model.PGA_scaffold3__52_contigs__length_22856419.3905	3e-91
47- 3:	evm.model.PGA_scaffold0__85_contigs__length_37466705.1668	evm.model.PGA_scaffold3__52_contigs__length_22856419.3904	6e-39
47- 4:	evm.model.PGA_scaffold0__85_contigs__length_37466705.1669	evm.model.PGA_scaffold3__52_contigs__length_22856419.3903	4e-108
47- 5:	evm.model.PGA_scaffold0__85_contigs__length_37466705.1672	evm.model.PGA_scaffold3__52_contigs__length_22856419.3900	0
47- 6:	evm.model.PGA_scaffold0__85_contigs__length_37466705.1675	evm.model.PGA_scaffold3__52_contigs__length_22856419.3896	3e-41
47- 7:	evm.model.PGA_scaffold0__85_contigs__length_37466705.1678	PGA_scaffold3__52_contigs__length_22856419.evm.model.PGA_scaffold0__85_contigs__length_37466705.1678.mrna4	3e-65
47- 8:	evm.model.PGA_scaffold0__85_contigs__length_37466705.1679	evm.model.PGA_scaffold3__52_contigs__length_22856419.3885	5e-40
## Alignment 48: score=398.0 e_value=7.2e-14 N=8 at0&at3 minus
48- 0:	evm.model.PGA_scaffold0__85_contigs__length_37466705.1592	evm.model.PGA_scaffold3__52_contigs__length_22856419.4673	2e-97
48- 1:	evm.model.PGA_scaffold0__85_contigs__length_37466705.1593	evm.model.PGA_scaffold3__52_contigs__length_22856419.4672	6e-71
48- 2:	evm.model.PGA_scaffold0__85_contigs__length_37466705.1594	evm.model.PGA_scaffold3__52_contigs__length_22856419.4671	0
48- 3:	evm.model.PGA_scaffold0__85_contigs__length_37466705.1595	evm.model.PGA_scaffold3__52_contigs__length_22856419.4670	4e-126
48- 4:	evm.model.PGA_scaffold0__85_contigs__length_37466705.1596	evm.model.PGA_scaffold3__52_contigs__length_22856419.4669	0
48- 5:	evm.model.PGA_scaffold0__85_contigs__length_37466705.1597	evm.model.PGA_scaffold3__52_contigs__length_22856419.4668	0
48- 6:	evm.model.PGA_scaffold0__85_contigs__length_37466705.1600	evm.model.PGA_scaffold3__52_contigs__length_22856419.4665	2e-146
48- 7:	evm.model.PGA_scaffold0__85_contigs__length_37466705.1601	evm.model.PGA_scaffold3__52_contigs__length_22856419.4664	4e-144
## Alignment 49: score=354.0 e_value=1.6e-17 N=8 at0&at3 minus
49- 0:	evm.model.PGA_scaffold0__85_contigs__length_37466705.2917	evm.model.PGA_scaffold3__52_contigs__length_22856419.2114	1e-65
49- 1:	evm.model.PGA_scaffold0__85_contigs__length_37466705.2935	evm.model.PGA_scaffold3__52_contigs__length_22856419.2113	0
49- 2:	evm.model.PGA_scaffold0__85_contigs__length_37466705.2936	evm.model.PGA_scaffold3__52_contigs__length_22856419.2112	0
49- 3:	evm.model.PGA_scaffold0__85_contigs__length_37466705.2958	evm.model.PGA_scaffold3__52_contigs__length_22856419.2107	1e-27
49- 4:	evm.model.PGA_scaffold0__85_contigs__length_37466705.2961	evm.model.PGA_scaffold3__52_contigs__length_22856419.2106	3e-09
49- 5:	evm.model.PGA_scaffold0__85_contigs__length_37466705.2963	evm.model.PGA_scaffold3__52_contigs__length_22856419.2102	3e-172
49- 6:	evm.model.PGA_scaffold0__85_contigs__length_37466705.2969	evm.model.PGA_scaffold3__52_contigs__length_22856419.2097	4e-33
49- 7:	evm.model.PGA_scaffold0__85_contigs__length_37466705.2970	evm.model.PGA_scaffold3__52_contigs__length_22856419.2096	0
## Alignment 50: score=296.0 e_value=1.1e-08 N=6 at0&at3 minus
50- 0:	evm.model.PGA_scaffold0__85_contigs__length_37466705.3276	evm.model.PGA_scaffold3__52_contigs__length_22856419.304	1e-127
50- 1:	evm.model.PGA_scaffold0__85_contigs__length_37466705.3277	evm.model.PGA_scaffold3__52_contigs__length_22856419.303	0
50- 2:	evm.model.PGA_scaffold0__85_contigs__length_37466705.3280	evm.model.PGA_scaffold3__52_contigs__length_22856419.302	0
50- 3:	evm.model.PGA_scaffold0__85_contigs__length_37466705.3283	evm.model.PGA_scaffold3__52_contigs__length_22856419.299	0
50- 4:	evm.model.PGA_scaffold0__85_contigs__length_37466705.3284	evm.model.PGA_scaffold3__52_contigs__length_22856419.297	5e-155
50- 5:	evm.model.PGA_scaffold0__85_contigs__length_37466705.3285	evm.model.PGA_scaffold3__52_contigs__length_22856419.296	0
## Alignment 51: score=255.0 e_value=2.1e-12 N=6 at0&at3 minus
51- 0:	evm.model.PGA_scaffold0__85_contigs__length_37466705.523	evm.model.PGA_scaffold3__52_contigs__length_22856419.1910	0
51- 1:	evm.model.PGA_scaffold0__85_contigs__length_37466705.543	evm.model.PGA_scaffold3__52_contigs__length_22856419.1890	0
51- 2:	evm.model.PGA_scaffold0__85_contigs__length_37466705.544	evm.model.PGA_scaffold3__52_contigs__length_22856419.1889	2e-136
51- 3:	evm.model.PGA_scaffold0__85_contigs__length_37466705.545	evm.model.PGA_scaffold3__52_contigs__length_22856419.1888	0
51- 4:	evm.model.PGA_scaffold0__85_contigs__length_37466705.546	evm.model.PGA_scaffold3__52_contigs__length_22856419.1887	2e-180
51- 5:	evm.model.PGA_scaffold0__85_contigs__length_37466705.549	evm.model.PGA_scaffold3__52_contigs__length_22856419.1860	2e-156
## Alignment 52: score=296.0 e_value=2.9e-08 N=6 at0&at4 plus
52- 0:	evm.model.PGA_scaffold0__85_contigs__length_37466705.4809	evm.model.PGA_scaffold4__44_contigs__length_22323623.1135	0
52- 1:	evm.model.PGA_scaffold0__85_contigs__length_37466705.4810	evm.model.PGA_scaffold4__44_contigs__length_22323623.1136	2e-89
52- 2:	evm.model.PGA_scaffold0__85_contigs__length_37466705.4812	evm.model.PGA_scaffold4__44_contigs__length_22323623.1140	2e-173
52- 3:	evm.model.PGA_scaffold0__85_contigs__length_37466705.4813	evm.model.PGA_scaffold4__44_contigs__length_22323623.1141	2e-93
52- 4:	evm.model.PGA_scaffold0__85_contigs__length_37466705.4815	evm.model.PGA_scaffold4__44_contigs__length_22323623.1143	0
52- 5:	evm.model.PGA_scaffold0__85_contigs__length_37466705.4816	evm.model.PGA_scaffold4__44_contigs__length_22323623.1144	7e-159
## Alignment 53: score=270.0 e_value=1.1e-12 N=6 at0&at4 plus
53- 0:	evm.model.PGA_scaffold0__85_contigs__length_37466705.3033	evm.model.PGA_scaffold4__44_contigs__length_22323623.1230	4e-19
53- 1:	evm.model.PGA_scaffold0__85_contigs__length_37466705.3038	evm.model.PGA_scaffold4__44_contigs__length_22323623.1231	9e-13
53- 2:	evm.model.PGA_scaffold0__85_contigs__length_37466705.3039	evm.model.PGA_scaffold4__44_contigs__length_22323623.1232	4e-23
53- 3:	evm.model.PGA_scaffold0__85_contigs__length_37466705.3040	evm.model.PGA_scaffold4__44_contigs__length_22323623.1233	1e-83
53- 4:	evm.model.PGA_scaffold0__85_contigs__length_37466705.3043	PGA_scaffold4__44_contigs__length_22323623.evm.model.PGA_scaffold0__85_contigs__length_37466705.3043.mrna2	7e-44
53- 5:	evm.model.PGA_scaffold0__85_contigs__length_37466705.3047	evm.model.PGA_scaffold4__44_contigs__length_22323623.1261	0
## Alignment 54: score=425.0 e_value=1.5e-19 N=9 at0&at5 plus
54- 0:	evm.model.PGA_scaffold0__85_contigs__length_37466705.2960	evm.model.PGA_scaffold5__44_contigs__length_20552954.173	4e-165
54- 1:	evm.model.PGA_scaffold0__85_contigs__length_37466705.2962	evm.model.PGA_scaffold5__44_contigs__length_20552954.175	0
54- 2:	evm.model.PGA_scaffold0__85_contigs__length_37466705.2970	evm.model.PGA_scaffold5__44_contigs__length_20552954.189	2e-102
54- 3:	evm.model.PGA_scaffold0__85_contigs__length_37466705.2972	evm.model.PGA_scaffold5__44_contigs__length_20552954.191	1e-129
54- 4:	evm.model.PGA_scaffold0__85_contigs__length_37466705.2973	evm.model.PGA_scaffold5__44_contigs__length_20552954.206	0
54- 5:	evm.model.PGA_scaffold0__85_contigs__length_37466705.2975	evm.model.PGA_scaffold5__44_contigs__length_20552954.208	1e-83
54- 6:	evm.model.PGA_scaffold0__85_contigs__length_37466705.2976	evm.model.PGA_scaffold5__44_contigs__length_20552954.209	3e-101
54- 7:	evm.model.PGA_scaffold0__85_contigs__length_37466705.2977	evm.model.PGA_scaffold5__44_contigs__length_20552954.210	9e-70
54- 8:	evm.model.PGA_scaffold0__85_contigs__length_37466705.2978	evm.model.PGA_scaffold5__44_contigs__length_20552954.211	0
## Alignment 55: score=335.0 e_value=1.1e-11 N=7 at0&at5 plus
55- 0:	evm.model.PGA_scaffold0__85_contigs__length_37466705.2482	evm.model.PGA_scaffold5__44_contigs__length_20552954.906	0
55- 1:	evm.model.PGA_scaffold0__85_contigs__length_37466705.2484	evm.model.PGA_scaffold5__44_contigs__length_20552954.911	6e-125
55- 2:	evm.model.PGA_scaffold0__85_contigs__length_37466705.2485	evm.model.PGA_scaffold5__44_contigs__length_20552954.915	0
55- 3:	evm.model.PGA_scaffold0__85_contigs__length_37466705.2486	evm.model.PGA_scaffold5__44_contigs__length_20552954.916	2e-94
55- 4:	evm.model.PGA_scaffold0__85_contigs__length_37466705.2487	evm.model.PGA_scaffold5__44_contigs__length_20552954.918	0
55- 5:	evm.model.PGA_scaffold0__85_contigs__length_37466705.2488	evm.model.PGA_scaffold5__44_contigs__length_20552954.919.2.5d65a325	2e-84
55- 6:	evm.model.PGA_scaffold0__85_contigs__length_37466705.2489	evm.model.PGA_scaffold5__44_contigs__length_20552954.920	5e-138
## Alignment 56: score=592.0 e_value=1e-27 N=12 at0&at5 minus
56- 0:	evm.model.PGA_scaffold0__85_contigs__length_37466705.2961	evm.model.PGA_scaffold5__44_contigs__length_20552954.1127	0
56- 1:	evm.model.PGA_scaffold0__85_contigs__length_37466705.2962	evm.model.PGA_scaffold5__44_contigs__length_20552954.1121	0
56- 2:	evm.model.PGA_scaffold0__85_contigs__length_37466705.2963	evm.model.PGA_scaffold5__44_contigs__length_20552954.1120	0
56- 3:	evm.model.PGA_scaffold0__85_contigs__length_37466705.2966	evm.model.PGA_scaffold5__44_contigs__length_20552954.1117	1e-139
56- 4:	evm.model.PGA_scaffold0__85_contigs__length_37466705.2967	evm.model.PGA_scaffold5__44_contigs__length_20552954.1116	0
56- 5:	evm.model.PGA_scaffold0__85_contigs__length_37466705.2968	evm.model.PGA_scaffold5__44_contigs__length_20552954.1115	4e-119
56- 6:	evm.model.PGA_scaffold0__85_contigs__length_37466705.2969	evm.model.PGA_scaffold5__44_contigs__length_20552954.1114	0
56- 7:	evm.model.PGA_scaffold0__85_contigs__length_37466705.2970	evm.model.PGA_scaffold5__44_contigs__length_20552954.1113	0
56- 8:	evm.model.PGA_scaffold0__85_contigs__length_37466705.2971	evm.model.PGA_scaffold5__44_contigs__length_20552954.1112	3e-112
56- 9:	evm.model.PGA_scaffold0__85_contigs__length_37466705.2973	evm.model.PGA_scaffold5__44_contigs__length_20552954.1110	0
56- 10:	evm.model.PGA_scaffold0__85_contigs__length_37466705.2974	evm.model.PGA_scaffold5__44_contigs__length_20552954.1109	5e-54
56- 11:	evm.model.PGA_scaffold0__85_contigs__length_37466705.2975	evm.model.PGA_scaffold5__44_contigs__length_20552954.1108	1e-85
## Alignment 57: score=588.0 e_value=9e-26 N=12 at0&at5 minus
57- 0:	evm.model.PGA_scaffold0__85_contigs__length_37466705.2958	evm.model.PGA_scaffold5__44_contigs__length_20552954.277	0
57- 1:	evm.model.PGA_scaffold0__85_contigs__length_37466705.2961	evm.model.PGA_scaffold5__44_contigs__length_20552954.274	0
57- 2:	evm.model.PGA_scaffold0__85_contigs__length_37466705.2962	evm.model.PGA_scaffold5__44_contigs__length_20552954.272	0
57- 3:	evm.model.PGA_scaffold0__85_contigs__length_37466705.2965	evm.model.PGA_scaffold5__44_contigs__length_20552954.268	8e-54
57- 4:	evm.model.PGA_scaffold0__85_contigs__length_37466705.2967	evm.model.PGA_scaffold5__44_contigs__length_20552954.266	0
57- 5:	evm.model.PGA_scaffold0__85_contigs__length_37466705.2969	evm.model.PGA_scaffold5__44_contigs__length_20552954.264	0
57- 6:	evm.model.PGA_scaffold0__85_contigs__length_37466705.2970	evm.model.PGA_scaffold5__44_contigs__length_20552954.263	0
57- 7:	evm.model.PGA_scaffold0__85_contigs__length_37466705.2971	evm.model.PGA_scaffold5__44_contigs__length_20552954.262	1e-110
57- 8:	evm.model.PGA_scaffold0__85_contigs__length_37466705.2972	evm.model.PGA_scaffold5__44_contigs__length_20552954.261	8e-123
57- 9:	evm.model.PGA_scaffold0__85_contigs__length_37466705.2973	evm.model.PGA_scaffold5__44_contigs__length_20552954.260	6e-143
57- 10:	evm.model.PGA_scaffold0__85_contigs__length_37466705.2977	evm.model.PGA_scaffold5__44_contigs__length_20552954.256	1e-84
57- 11:	evm.model.PGA_scaffold0__85_contigs__length_37466705.2978	evm.model.PGA_scaffold5__44_contigs__length_20552954.255	4e-179
## Alignment 58: score=531.0 e_value=3.7e-27 N=11 at0&at7 plus
58- 0:	evm.model.PGA_scaffold0__85_contigs__length_37466705.2958	evm.model.PGA_scaffold7__59_contigs__length_16204524.1918	0
58- 1:	evm.model.PGA_scaffold0__85_contigs__length_37466705.2959	evm.model.PGA_scaffold7__59_contigs__length_16204524.1923	5e-114
58- 2:	evm.model.PGA_scaffold0__85_contigs__length_37466705.2963	evm.model.PGA_scaffold7__59_contigs__length_16204524.1930	0
58- 3:	evm.model.PGA_scaffold0__85_contigs__length_37466705.2964	evm.model.PGA_scaffold7__59_contigs__length_16204524.1931	0
58- 4:	evm.model.PGA_scaffold0__85_contigs__length_37466705.2965	evm.model.PGA_scaffold7__59_contigs__length_16204524.1932	8e-54
58- 5:	evm.model.PGA_scaffold0__85_contigs__length_37466705.2967	evm.model.PGA_scaffold7__59_contigs__length_16204524.1934	0
58- 6:	evm.model.PGA_scaffold0__85_contigs__length_37466705.2968	evm.model.PGA_scaffold7__59_contigs__length_16204524.1935	1e-121
58- 7:	evm.model.PGA_scaffold0__85_contigs__length_37466705.2969	evm.model.PGA_scaffold7__59_contigs__length_16204524.1936	2e-154
58- 8:	evm.model.PGA_scaffold0__85_contigs__length_37466705.2974	evm.model.PGA_scaffold7__59_contigs__length_16204524.1941	7e-54
58- 9:	evm.model.PGA_scaffold0__85_contigs__length_37466705.2976	evm.model.PGA_scaffold7__59_contigs__length_16204524.1943	6e-102
58- 10:	evm.model.PGA_scaffold0__85_contigs__length_37466705.2978	evm.model.PGA_scaffold7__59_contigs__length_16204524.1944	0
## Alignment 59: score=345.0 e_value=1.4e-11 N=7 at0&at7 plus
59- 0:	evm.model.PGA_scaffold0__85_contigs__length_37466705.2123	evm.model.PGA_scaffold7__59_contigs__length_16204524.1463	0
59- 1:	evm.model.PGA_scaffold0__85_contigs__length_37466705.2126	evm.model.PGA_scaffold7__59_contigs__length_16204524.1466	2e-67
59- 2:	evm.model.PGA_scaffold0__85_contigs__length_37466705.2127	evm.model.PGA_scaffold7__59_contigs__length_16204524.1467	0
59- 3:	evm.model.PGA_scaffold0__85_contigs__length_37466705.2128	evm.model.PGA_scaffold7__59_contigs__length_16204524.1468	4e-141
59- 4:	evm.model.PGA_scaffold0__85_contigs__length_37466705.2131	evm.model.PGA_scaffold7__59_contigs__length_16204524.1471	0
59- 5:	evm.model.PGA_scaffold0__85_contigs__length_37466705.2133	evm.model.PGA_scaffold7__59_contigs__length_16204524.1473	2e-140
59- 6:	evm.model.PGA_scaffold0__85_contigs__length_37466705.2134	evm.model.PGA_scaffold7__59_contigs__length_16204524.1474	2e-139
## Alignment 60: score=275.0 e_value=4.7e-09 N=6 at0&at7 plus
60- 0:	evm.model.PGA_scaffold0__85_contigs__length_37466705.90	evm.model.PGA_scaffold7__59_contigs__length_16204524.1383	0
60- 1:	evm.model.PGA_scaffold0__85_contigs__length_37466705.91.4.5d659f5a.2.5d6d26b1	evm.model.PGA_scaffold7__59_contigs__length_16204524.1384	0
60- 2:	PGA_scaffold0__85_contigs__length_37466705.act_scaff_835795.mrna2	PGA_scaffold7__59_contigs__length_16204524.act_scaff_835795.mrna1	2e-43
60- 3:	evm.model.PGA_scaffold0__85_contigs__length_37466705.92	evm.model.PGA_scaffold7__59_contigs__length_16204524.1385	2e-42
60- 4:	evm.model.PGA_scaffold0__85_contigs__length_37466705.99	evm.model.PGA_scaffold7__59_contigs__length_16204524.1401	0
60- 5:	evm.model.PGA_scaffold0__85_contigs__length_37466705.101	evm.model.PGA_scaffold7__59_contigs__length_16204524.1402	0
## Alignment 61: score=370.0 e_value=2.5e-15 N=8 at0&at7 minus
61- 0:	PGA_scaffold0__85_contigs__length_37466705.act_scaff_1158338.mrna2	evm.model.PGA_scaffold7__59_contigs__length_16204524.1149	3e-120
61- 1:	evm.model.PGA_scaffold0__85_contigs__length_37466705.271	evm.model.PGA_scaffold7__59_contigs__length_16204524.1148	2e-45
61- 2:	evm.model.PGA_scaffold0__85_contigs__length_37466705.272	evm.model.PGA_scaffold7__59_contigs__length_16204524.1147	0
61- 3:	evm.model.PGA_scaffold0__85_contigs__length_37466705.273	evm.model.PGA_scaffold7__59_contigs__length_16204524.1146	0
61- 4:	evm.model.PGA_scaffold0__85_contigs__length_37466705.274	evm.model.PGA_scaffold7__59_contigs__length_16204524.1145	6e-26
61- 5:	evm.model.PGA_scaffold0__85_contigs__length_37466705.275	evm.model.PGA_scaffold7__59_contigs__length_16204524.1143	0
61- 6:	PGA_scaffold0__85_contigs__length_37466705.act_scaff_1152406.mrna1	evm.model.PGA_scaffold7__59_contigs__length_16204524.1141	2e-69
61- 7:	evm.model.PGA_scaffold0__85_contigs__length_37466705.292	evm.model.PGA_scaffold7__59_contigs__length_16204524.1137	2e-142
## Alignment 62: score=277.0 e_value=4e-08 N=6 at0&at7 minus
62- 0:	evm.model.PGA_scaffold0__85_contigs__length_37466705.1679	PGA_scaffold7__59_contigs__length_16204524.act_scaff_136397.mrna1	0
62- 1:	evm.model.PGA_scaffold0__85_contigs__length_37466705.1680	PGA_scaffold7__59_contigs__length_16204524.act_scaff_1153904.mrna2	0
62- 2:	evm.model.PGA_scaffold0__85_contigs__length_37466705.1693	PGA_scaffold7__59_contigs__length_16204524.act_scaff_1203401.mrna1	0
62- 3:	evm.model.PGA_scaffold0__85_contigs__length_37466705.1694	PGA_scaffold7__59_contigs__length_16204524.act_scaff_1203397.mrna1	0
62- 4:	evm.model.PGA_scaffold0__85_contigs__length_37466705.1695	PGA_scaffold7__59_contigs__length_16204524.act_scaff_1203395.mrna1	0
62- 5:	evm.model.PGA_scaffold0__85_contigs__length_37466705.1696	PGA_scaffold7__59_contigs__length_16204524.evm.model.PGA_scaffold0__85_contigs__length_37466705.1697.mrna2	0
## Alignment 63: score=495.0 e_value=1.2e-20 N=10 at0&at8 minus
63- 0:	evm.model.PGA_scaffold0__85_contigs__length_37466705.804	evm.model.PGA_scaffold8__29_contigs__length_14323225.1846	0
63- 1:	evm.model.PGA_scaffold0__85_contigs__length_37466705.807	evm.model.PGA_scaffold8__29_contigs__length_14323225.1844	2e-97
63- 2:	evm.model.PGA_scaffold0__85_contigs__length_37466705.808	evm.model.PGA_scaffold8__29_contigs__length_14323225.1843	4e-71
63- 3:	evm.model.PGA_scaffold0__85_contigs__length_37466705.809	evm.model.PGA_scaffold8__29_contigs__length_14323225.1842	5e-95
63- 4:	evm.model.PGA_scaffold0__85_contigs__length_37466705.810	evm.model.PGA_scaffold8__29_contigs__length_14323225.1841	9e-104
63- 5:	evm.model.PGA_scaffold0__85_contigs__length_37466705.811	evm.model.PGA_scaffold8__29_contigs__length_14323225.1840	1e-44
63- 6:	evm.model.PGA_scaffold0__85_contigs__length_37466705.812	evm.model.PGA_scaffold8__29_contigs__length_14323225.1838	0
63- 7:	evm.model.PGA_scaffold0__85_contigs__length_37466705.815	evm.model.PGA_scaffold8__29_contigs__length_14323225.1835	0
63- 8:	evm.model.PGA_scaffold0__85_contigs__length_37466705.816	evm.model.PGA_scaffold8__29_contigs__length_14323225.1834	1e-141
63- 9:	evm.model.PGA_scaffold0__85_contigs__length_37466705.817	evm.model.PGA_scaffold8__29_contigs__length_14323225.1833	1e-140
## Alignment 64: score=384.0 e_value=3e-21 N=8 at0&at8 minus
64- 0:	evm.model.PGA_scaffold0__85_contigs__length_37466705.4800.1.5d659fc7	evm.model.PGA_scaffold8__29_contigs__length_14323225.1229	6e-06
64- 1:	evm.model.PGA_scaffold0__85_contigs__length_37466705.4809	evm.model.PGA_scaffold8__29_contigs__length_14323225.1225	0
64- 2:	evm.model.PGA_scaffold0__85_contigs__length_37466705.4810	evm.model.PGA_scaffold8__29_contigs__length_14323225.1224	8e-80
64- 3:	evm.model.PGA_scaffold0__85_contigs__length_37466705.4812	evm.model.PGA_scaffold8__29_contigs__length_14323225.1222	6e-80
64- 4:	evm.model.PGA_scaffold0__85_contigs__length_37466705.4813	evm.model.PGA_scaffold8__29_contigs__length_14323225.1221	2e-126
64- 5:	evm.model.PGA_scaffold0__85_contigs__length_37466705.4814	evm.model.PGA_scaffold8__29_contigs__length_14323225.1220	1e-127
64- 6:	evm.model.PGA_scaffold0__85_contigs__length_37466705.4815	evm.model.PGA_scaffold8__29_contigs__length_14323225.1219	0
64- 7:	evm.model.PGA_scaffold0__85_contigs__length_37466705.4816	evm.model.PGA_scaffold8__29_contigs__length_14323225.1218	0
## Alignment 65: score=297.0 e_value=1.2e-10 N=6 at0&at8 minus
65- 0:	evm.model.PGA_scaffold0__85_contigs__length_37466705.774	evm.model.PGA_scaffold8__29_contigs__length_14323225.1846	0
65- 1:	evm.model.PGA_scaffold0__85_contigs__length_37466705.778	evm.model.PGA_scaffold8__29_contigs__length_14323225.1843	1e-68
65- 2:	evm.model.PGA_scaffold0__85_contigs__length_37466705.779	evm.model.PGA_scaffold8__29_contigs__length_14323225.1842	1e-98
65- 3:	evm.model.PGA_scaffold0__85_contigs__length_37466705.780	evm.model.PGA_scaffold8__29_contigs__length_14323225.1841	7e-104
65- 4:	evm.model.PGA_scaffold0__85_contigs__length_37466705.781	evm.model.PGA_scaffold8__29_contigs__length_14323225.1840	1e-44
65- 5:	evm.model.PGA_scaffold0__85_contigs__length_37466705.782	evm.model.PGA_scaffold8__29_contigs__length_14323225.1839	3e-144
## Alignment 66: score=300.0 e_value=1.3e-07 N=6 at0&at9 plus
66- 0:	evm.model.PGA_scaffold0__85_contigs__length_37466705.3349	evm.model.PGA_scaffold9__36_contigs__length_13948895.583	2e-99
66- 1:	evm.model.PGA_scaffold0__85_contigs__length_37466705.3350	evm.model.PGA_scaffold9__36_contigs__length_13948895.584	2e-145
66- 2:	evm.model.PGA_scaffold0__85_contigs__length_37466705.3351	evm.model.PGA_scaffold9__36_contigs__length_13948895.585	0
66- 3:	evm.model.PGA_scaffold0__85_contigs__length_37466705.3352	evm.model.PGA_scaffold9__36_contigs__length_13948895.586	5e-113
66- 4:	evm.model.PGA_scaffold0__85_contigs__length_37466705.3353	evm.model.PGA_scaffold9__36_contigs__length_13948895.587	0
66- 5:	evm.model.PGA_scaffold0__85_contigs__length_37466705.3354	evm.model.PGA_scaffold9__36_contigs__length_13948895.588	0
## Alignment 67: score=1070.0 e_value=7.3e-64 N=22 at0&ts1 plus
67- 0:	evm.model.PGA_scaffold0__85_contigs__length_37466705.3363	evm.model.000001F_pilon_pilon.334	3e-107
67- 1:	evm.model.PGA_scaffold0__85_contigs__length_37466705.3364	evm.model.000001F_pilon_pilon.335	1e-08
67- 2:	evm.model.PGA_scaffold0__85_contigs__length_37466705.3365	evm.model.000001F_pilon_pilon.341	7e-161
67- 3:	evm.model.PGA_scaffold0__85_contigs__length_37466705.3366	evm.model.000001F_pilon_pilon.342	6e-171
67- 4:	evm.model.PGA_scaffold0__85_contigs__length_37466705.3367	evm.model.000001F_pilon_pilon.343	0
67- 5:	evm.model.PGA_scaffold0__85_contigs__length_37466705.3368	evm.model.000001F_pilon_pilon.345	1e-89
67- 6:	evm.model.PGA_scaffold0__85_contigs__length_37466705.3369	evm.model.000001F_pilon_pilon.346.1.5ddba848	0
67- 7:	evm.model.PGA_scaffold0__85_contigs__length_37466705.3370	evm.model.000001F_pilon_pilon.348	0
67- 8:	evm.model.PGA_scaffold0__85_contigs__length_37466705.3371	evm.model.000001F_pilon_pilon.349	0
67- 9:	evm.model.PGA_scaffold0__85_contigs__length_37466705.3384	evm.model.000001F_pilon_pilon.350	5e-151
67- 10:	evm.model.PGA_scaffold0__85_contigs__length_37466705.3386	evm.model.000001F_pilon_pilon.354	0
67- 11:	evm.model.PGA_scaffold0__85_contigs__length_37466705.3387	evm.model.000001F_pilon_pilon.355	3e-128
67- 12:	evm.model.PGA_scaffold0__85_contigs__length_37466705.3388	evm.model.000001F_pilon_pilon.356	8e-99
67- 13:	evm.model.PGA_scaffold0__85_contigs__length_37466705.3390	evm.model.000001F_pilon_pilon.357	3e-77
67- 14:	evm.model.PGA_scaffold0__85_contigs__length_37466705.3391	evm.model.000001F_pilon_pilon.358	0
67- 15:	evm.model.PGA_scaffold0__85_contigs__length_37466705.3392	evm.model.000001F_pilon_pilon.359	0
67- 16:	evm.model.PGA_scaffold0__85_contigs__length_37466705.3393	evm.model.000001F_pilon_pilon.360	0
67- 17:	evm.model.PGA_scaffold0__85_contigs__length_37466705.3394	evm.model.000001F_pilon_pilon.361	9e-52
67- 18:	evm.model.PGA_scaffold0__85_contigs__length_37466705.3395	evm.model.000001F_pilon_pilon.362	2e-93
67- 19:	evm.model.PGA_scaffold0__85_contigs__length_37466705.3396	evm.model.000001F_pilon_pilon.363	7e-20
67- 20:	evm.model.PGA_scaffold0__85_contigs__length_37466705.3397	evm.model.000001F_pilon_pilon.364	1e-65
67- 21:	evm.model.PGA_scaffold0__85_contigs__length_37466705.3398	evm.model.000001F_pilon_pilon.365	0
## Alignment 68: score=343.0 e_value=3.3e-11 N=7 at0&ts1 plus
68- 0:	evm.model.PGA_scaffold0__85_contigs__length_37466705.2563	evm.model.000001F_pilon_pilon.320	8e-68
68- 1:	evm.model.PGA_scaffold0__85_contigs__length_37466705.2565	evm.model.000001F_pilon_pilon.321	1e-98
68- 2:	evm.model.PGA_scaffold0__85_contigs__length_37466705.2566	evm.model.000001F_pilon_pilon.322	0
68- 3:	evm.model.PGA_scaffold0__85_contigs__length_37466705.2567	evm.model.000001F_pilon_pilon.323	1e-65
68- 4:	evm.model.PGA_scaffold0__85_contigs__length_37466705.2568	evm.model.000001F_pilon_pilon.324	4e-161
68- 5:	evm.model.PGA_scaffold0__85_contigs__length_37466705.2571	evm.model.000001F_pilon_pilon.327	0
68- 6:	evm.model.PGA_scaffold0__85_contigs__length_37466705.2574	evm.model.000001F_pilon_pilon.330	0
## Alignment 69: score=544.0 e_value=4.7e-23 N=11 at0&ts1 minus
69- 0:	evm.model.PGA_scaffold0__85_contigs__length_37466705.2681	000001F_pilon_pilon.tel_hgap_169372.mrna1	0
69- 1:	evm.model.PGA_scaffold0__85_contigs__length_37466705.2682	evm.model.000001F_pilon_pilon.142	0
69- 2:	evm.model.PGA_scaffold0__85_contigs__length_37466705.2683	evm.model.000001F_pilon_pilon.141	0
69- 3:	evm.model.PGA_scaffold0__85_contigs__length_37466705.2685	evm.model.000001F_pilon_pilon.139	0
69- 4:	evm.model.PGA_scaffold0__85_contigs__length_37466705.2686	evm.model.000001F_pilon_pilon.135	2e-32
69- 5:	evm.model.PGA_scaffold0__85_contigs__length_37466705.2687	evm.model.000001F_pilon_pilon.134	9e-37
69- 6:	evm.model.PGA_scaffold0__85_contigs__length_37466705.2688	evm.model.000001F_pilon_pilon.133	6e-75
69- 7:	evm.model.PGA_scaffold0__85_contigs__length_37466705.2689	evm.model.000001F_pilon_pilon.131	4e-123
69- 8:	evm.model.PGA_scaffold0__85_contigs__length_37466705.2690	evm.model.000001F_pilon_pilon.130	1e-36
69- 9:	evm.model.PGA_scaffold0__85_contigs__length_37466705.2691	evm.model.000001F_pilon_pilon.129	3e-54
69- 10:	evm.model.PGA_scaffold0__85_contigs__length_37466705.2692	evm.model.000001F_pilon_pilon.128	4e-91
## Alignment 70: score=334.0 e_value=5.4e-10 N=7 at0&ts1 minus
70- 0:	evm.model.PGA_scaffold0__85_contigs__length_37466705.3487	evm.model.000001F_pilon_pilon.30	4e-77
70- 1:	evm.model.PGA_scaffold0__85_contigs__length_37466705.3489.1.5d65a060	evm.model.000001F_pilon_pilon.26	0
70- 2:	evm.model.PGA_scaffold0__85_contigs__length_37466705.3490	evm.model.000001F_pilon_pilon.23.1.5ddba7e1	7e-07
70- 3:	evm.model.PGA_scaffold0__85_contigs__length_37466705.3491	evm.model.000001F_pilon_pilon.21	3e-84
70- 4:	evm.model.PGA_scaffold0__85_contigs__length_37466705.3493	evm.model.000001F_pilon_pilon.18	0
70- 5:	evm.model.PGA_scaffold0__85_contigs__length_37466705.3494	evm.model.000001F_pilon_pilon.17	0
70- 6:	evm.model.PGA_scaffold0__85_contigs__length_37466705.3497	evm.model.000001F_pilon_pilon.15	1e-11
## Alignment 71: score=285.0 e_value=1e-08 N=6 at0&ts1 minus
71- 0:	evm.model.PGA_scaffold0__85_contigs__length_37466705.2652	evm.model.000001F_pilon_pilon.222	0
71- 1:	evm.model.PGA_scaffold0__85_contigs__length_37466705.2655	evm.model.000001F_pilon_pilon.220	3e-158
71- 2:	evm.model.PGA_scaffold0__85_contigs__length_37466705.2656	evm.model.000001F_pilon_pilon.216	1e-16
71- 3:	evm.model.PGA_scaffold0__85_contigs__length_37466705.2658	evm.model.000001F_pilon_pilon.215	0
71- 4:	evm.model.PGA_scaffold0__85_contigs__length_37466705.2664	evm.model.000001F_pilon_pilon.213	1e-41
71- 5:	evm.model.PGA_scaffold0__85_contigs__length_37466705.2667	evm.model.000001F_pilon_pilon.210	6e-71
## Alignment 72: score=329.0 e_value=1.4e-11 N=7 at0&ts104 plus
72- 0:	evm.model.PGA_scaffold0__85_contigs__length_37466705.3961	evm.model.000104F_pilon_pilon.60	3e-54
72- 1:	evm.model.PGA_scaffold0__85_contigs__length_37466705.3964	evm.model.000104F_pilon_pilon.73	6e-74
72- 2:	evm.model.PGA_scaffold0__85_contigs__length_37466705.3965	evm.model.000104F_pilon_pilon.75	0
72- 3:	evm.model.PGA_scaffold0__85_contigs__length_37466705.3966	evm.model.000104F_pilon_pilon.76	0
72- 4:	evm.model.PGA_scaffold0__85_contigs__length_37466705.3967	evm.model.000104F_pilon_pilon.77	1e-22
72- 5:	evm.model.PGA_scaffold0__85_contigs__length_37466705.3968	evm.model.000104F_pilon_pilon.79	1e-46
72- 6:	evm.model.PGA_scaffold0__85_contigs__length_37466705.3969.1.5d65a070	evm.model.000104F_pilon_pilon.81.2.5ddbaab8	2e-127
## Alignment 73: score=507.0 e_value=7.7e-25 N=11 at0&ts104 minus
73- 0:	evm.model.PGA_scaffold0__85_contigs__length_37466705.3951	evm.model.000104F_pilon_pilon.89	8e-167
73- 1:	evm.model.PGA_scaffold0__85_contigs__length_37466705.3952	evm.model.000104F_pilon_pilon.88	0
73- 2:	evm.model.PGA_scaffold0__85_contigs__length_37466705.3954	evm.model.000104F_pilon_pilon.86	3e-111
73- 3:	evm.model.PGA_scaffold0__85_contigs__length_37466705.3956	evm.model.000104F_pilon_pilon.84	0
73- 4:	evm.model.PGA_scaffold0__85_contigs__length_37466705.3957	evm.model.000104F_pilon_pilon.83	0
73- 5:	evm.model.PGA_scaffold0__85_contigs__length_37466705.3958	evm.model.000104F_pilon_pilon.82	0
73- 6:	evm.model.PGA_scaffold0__85_contigs__length_37466705.3968	evm.model.000104F_pilon_pilon.79	1e-46
73- 7:	evm.model.PGA_scaffold0__85_contigs__length_37466705.3981	evm.model.000104F_pilon_pilon.64	0
73- 8:	evm.model.PGA_scaffold0__85_contigs__length_37466705.3982.1.5d659fba	evm.model.000104F_pilon_pilon.61	1e-138
73- 9:	evm.model.PGA_scaffold0__85_contigs__length_37466705.3984	evm.model.000104F_pilon_pilon.60	4e-114
73- 10:	evm.model.PGA_scaffold0__85_contigs__length_37466705.3986	evm.model.000104F_pilon_pilon.57	0
## Alignment 74: score=348.0 e_value=1.4e-10 N=7 at0&ts1077 plus
74- 0:	evm.model.PGA_scaffold0__85_contigs__length_37466705.1669	evm.model.001077F_pilon_pilon.16	1e-16
74- 1:	evm.model.PGA_scaffold0__85_contigs__length_37466705.1671	evm.model.001077F_pilon_pilon.17	9e-97
74- 2:	evm.model.PGA_scaffold0__85_contigs__length_37466705.1672	evm.model.001077F_pilon_pilon.18	3e-87
74- 3:	evm.model.PGA_scaffold0__85_contigs__length_37466705.1673	evm.model.001077F_pilon_pilon.19	1e-52
74- 4:	evm.model.PGA_scaffold0__85_contigs__length_37466705.1674	evm.model.001077F_pilon_pilon.20	4e-167
74- 5:	evm.model.PGA_scaffold0__85_contigs__length_37466705.1675	evm.model.001077F_pilon_pilon.22	1e-37
74- 6:	evm.model.PGA_scaffold0__85_contigs__length_37466705.1676	evm.model.001077F_pilon_pilon.24	3e-86
## Alignment 75: score=341.0 e_value=2.1e-10 N=7 at0&ts111 plus
75- 0:	PGA_scaffold0__85_contigs__length_37466705.Ate_TR6531.egf.1.mrna1	evm.model.000111F_pilon_pilon.58	2e-54
75- 1:	evm.model.PGA_scaffold0__85_contigs__length_37466705.2254	evm.model.000111F_pilon_pilon.59	2e-124
75- 2:	evm.model.PGA_scaffold0__85_contigs__length_37466705.2255	evm.model.000111F_pilon_pilon.60	6e-52
75- 3:	evm.model.PGA_scaffold0__85_contigs__length_37466705.2256	evm.model.000111F_pilon_pilon.61	1e-143
75- 4:	evm.model.PGA_scaffold0__85_contigs__length_37466705.2257	evm.model.000111F_pilon_pilon.68	2e-108
75- 5:	evm.model.PGA_scaffold0__85_contigs__length_37466705.2258	evm.model.000111F_pilon_pilon.69	5e-174
75- 6:	evm.model.PGA_scaffold0__85_contigs__length_37466705.2259	evm.model.000111F_pilon_pilon.70	0
## Alignment 76: score=413.0 e_value=2.1e-20 N=9 at0&ts111 minus
76- 0:	evm.model.PGA_scaffold0__85_contigs__length_37466705.484	evm.model.000111F_pilon_pilon.53	7e-139
76- 1:	evm.model.PGA_scaffold0__85_contigs__length_37466705.485	evm.model.000111F_pilon_pilon.52	0
76- 2:	evm.model.PGA_scaffold0__85_contigs__length_37466705.486	evm.model.000111F_pilon_pilon.51	1e-94
76- 3:	evm.model.PGA_scaffold0__85_contigs__length_37466705.487	evm.model.000111F_pilon_pilon.44	0
76- 4:	evm.model.PGA_scaffold0__85_contigs__length_37466705.488	evm.model.000111F_pilon_pilon.43	3e-76
76- 5:	evm.model.PGA_scaffold0__85_contigs__length_37466705.489	evm.model.000111F_pilon_pilon.42	5e-69
76- 6:	evm.model.PGA_scaffold0__85_contigs__length_37466705.490.1.5d659fe5	evm.model.000111F_pilon_pilon.27	0
76- 7:	evm.model.PGA_scaffold0__85_contigs__length_37466705.491	evm.model.000111F_pilon_pilon.26	2e-166
76- 8:	evm.model.PGA_scaffold0__85_contigs__length_37466705.492	evm.model.000111F_pilon_pilon.11	0
## Alignment 77: score=1525.0 e_value=1.8e-96 N=31 at0&ts114 plus
77- 0:	PGA_scaffold0__85_contigs__length_37466705.act_scaff_345141.mrna1	evm.model.000114F_pilon_pilon.108	2e-87
77- 1:	evm.model.PGA_scaffold0__85_contigs__length_37466705.446	evm.model.000114F_pilon_pilon.109	0
77- 2:	evm.model.PGA_scaffold0__85_contigs__length_37466705.447	evm.model.000114F_pilon_pilon.110	0
77- 3:	evm.model.PGA_scaffold0__85_contigs__length_37466705.453	evm.model.000114F_pilon_pilon.111	8e-60
77- 4:	evm.model.PGA_scaffold0__85_contigs__length_37466705.454	evm.model.000114F_pilon_pilon.112	1e-132
77- 5:	evm.model.PGA_scaffold0__85_contigs__length_37466705.455	evm.model.000114F_pilon_pilon.113	4e-85
77- 6:	evm.model.PGA_scaffold0__85_contigs__length_37466705.456	evm.model.000114F_pilon_pilon.114	3e-71
77- 7:	evm.model.PGA_scaffold0__85_contigs__length_37466705.457	evm.model.000114F_pilon_pilon.115	3e-66
77- 8:	evm.model.PGA_scaffold0__85_contigs__length_37466705.458	evm.model.000114F_pilon_pilon.116	2e-46
77- 9:	PGA_scaffold0__85_contigs__length_37466705.act_scaff_383440.mrna1	evm.model.000114F_pilon_pilon.117	5e-19
77- 10:	evm.model.PGA_scaffold0__85_contigs__length_37466705.459	evm.model.000114F_pilon_pilon.2	0
77- 11:	evm.model.PGA_scaffold0__85_contigs__length_37466705.460	evm.model.000114F_pilon_pilon.3	5e-37
77- 12:	evm.model.PGA_scaffold0__85_contigs__length_37466705.461_evm.model.PGA_scaffold0__85_contigs__length_37466705.462	evm.model.000114F_pilon_pilon.4	0
77- 13:	evm.model.PGA_scaffold0__85_contigs__length_37466705.463	evm.model.000114F_pilon_pilon.5	4e-113
77- 14:	evm.model.PGA_scaffold0__85_contigs__length_37466705.464	evm.model.000114F_pilon_pilon.6	0
77- 15:	evm.model.PGA_scaffold0__85_contigs__length_37466705.465	evm.model.000114F_pilon_pilon.7	2e-72
77- 16:	evm.model.PGA_scaffold0__85_contigs__length_37466705.466	evm.model.000114F_pilon_pilon.11	5e-155
77- 17:	evm.model.PGA_scaffold0__85_contigs__length_37466705.467	evm.model.000114F_pilon_pilon.12	1e-21
77- 18:	evm.model.PGA_scaffold0__85_contigs__length_37466705.469	evm.model.000114F_pilon_pilon.14	2e-116
77- 19:	evm.model.PGA_scaffold0__85_contigs__length_37466705.470	evm.model.000114F_pilon_pilon.17	9e-52
77- 20:	evm.model.PGA_scaffold0__85_contigs__length_37466705.471	evm.model.000114F_pilon_pilon.19	2e-155
77- 21:	evm.model.PGA_scaffold0__85_contigs__length_37466705.473	evm.model.000114F_pilon_pilon.20	0
77- 22:	evm.model.PGA_scaffold0__85_contigs__length_37466705.474	evm.model.000114F_pilon_pilon.21	0
77- 23:	evm.model.PGA_scaffold0__85_contigs__length_37466705.475	evm.model.000114F_pilon_pilon.22	0
77- 24:	evm.model.PGA_scaffold0__85_contigs__length_37466705.476	evm.model.000114F_pilon_pilon.23	0
77- 25:	evm.model.PGA_scaffold0__85_contigs__length_37466705.477	evm.model.000114F_pilon_pilon.25	3e-103
77- 26:	evm.model.PGA_scaffold0__85_contigs__length_37466705.478	evm.model.000114F_pilon_pilon.26	3e-137
77- 27:	evm.model.PGA_scaffold0__85_contigs__length_37466705.479	evm.model.000114F_pilon_pilon.27	0
77- 28:	evm.model.PGA_scaffold0__85_contigs__length_37466705.480	evm.model.000114F_pilon_pilon.28	0
77- 29:	evm.model.PGA_scaffold0__85_contigs__length_37466705.481	evm.model.000114F_pilon_pilon.29.1.5ddbaae1	2e-180
77- 30:	evm.model.PGA_scaffold0__85_contigs__length_37466705.482	evm.model.000114F_pilon_pilon.30	0
## Alignment 78: score=590.0 e_value=7.7e-27 N=12 at0&ts114 minus
78- 0:	evm.model.PGA_scaffold0__85_contigs__length_37466705.2238	evm.model.000114F_pilon_pilon.65	0
78- 1:	evm.model.PGA_scaffold0__85_contigs__length_37466705.2239	evm.model.000114F_pilon_pilon.64	2e-102
78- 2:	evm.model.PGA_scaffold0__85_contigs__length_37466705.2240	evm.model.000114F_pilon_pilon.62	0
78- 3:	PGA_scaffold0__85_contigs__length_37466705.act_scaff_938462.mrna1	000114F_pilon_pilon.tel_hgap_838287.mrna1	2e-31
78- 4:	evm.model.PGA_scaffold0__85_contigs__length_37466705.2241	evm.model.000114F_pilon_pilon.60	3e-29
78- 5:	evm.model.PGA_scaffold0__85_contigs__length_37466705.2243	evm.model.000114F_pilon_pilon.59	0
78- 6:	evm.model.PGA_scaffold0__85_contigs__length_37466705.2244	evm.model.000114F_pilon_pilon.58	3e-79
78- 7:	evm.model.PGA_scaffold0__85_contigs__length_37466705.2246	evm.model.000114F_pilon_pilon.57	0
78- 8:	evm.model.PGA_scaffold0__85_contigs__length_37466705.2248	evm.model.000114F_pilon_pilon.55	0
78- 9:	evm.model.PGA_scaffold0__85_contigs__length_37466705.2249	evm.model.000114F_pilon_pilon.54	2e-48
78- 10:	evm.model.PGA_scaffold0__85_contigs__length_37466705.2250	evm.model.000114F_pilon_pilon.53	0
78- 11:	PGA_scaffold0__85_contigs__length_37466705.Ate_TR6531.egf.1.mrna1	evm.model.000114F_pilon_pilon.52	3e-98
## Alignment 79: score=547.0 e_value=4.1e-30 N=12 at0&ts116 plus
79- 0:	evm.model.PGA_scaffold0__85_contigs__length_37466705.1881	000116F_pilon_pilon.tel_hgap_421370.mrna2	1e-31
79- 1:	evm.model.PGA_scaffold0__85_contigs__length_37466705.1882	evm.model.000116F_pilon_pilon.56	0
79- 2:	evm.model.PGA_scaffold0__85_contigs__length_37466705.1896	evm.model.000116F_pilon_pilon.58	4e-170
79- 3:	evm.model.PGA_scaffold0__85_contigs__length_37466705.1899	evm.model.000116F_pilon_pilon.61	3e-132
79- 4:	evm.model.PGA_scaffold0__85_contigs__length_37466705.1901	evm.model.000116F_pilon_pilon.68	9e-172
79- 5:	evm.model.PGA_scaffold0__85_contigs__length_37466705.1902	evm.model.000116F_pilon_pilon.69	6e-64
79- 6:	evm.model.PGA_scaffold0__85_contigs__length_37466705.1903	evm.model.000116F_pilon_pilon.70	2e-168
79- 7:	evm.model.PGA_scaffold0__85_contigs__length_37466705.1904	evm.model.000116F_pilon_pilon.77	7e-50
79- 8:	evm.model.PGA_scaffold0__85_contigs__length_37466705.1905	evm.model.000116F_pilon_pilon.78	8e-15
79- 9:	evm.model.PGA_scaffold0__85_contigs__length_37466705.1906	evm.model.000116F_pilon_pilon.79	0
79- 10:	evm.model.PGA_scaffold0__85_contigs__length_37466705.1907	evm.model.000116F_pilon_pilon.80	0
79- 11:	evm.model.PGA_scaffold0__85_contigs__length_37466705.1908	evm.model.000116F_pilon_pilon.81	0
## Alignment 80: score=290.0 e_value=1.5e-08 N=6 at0&ts116 plus
80- 0:	evm.model.PGA_scaffold0__85_contigs__length_37466705.831.1.5d659f7a	evm.model.000116F_pilon_pilon.6	9e-71
80- 1:	evm.model.PGA_scaffold0__85_contigs__length_37466705.832	evm.model.000116F_pilon_pilon.7	0
80- 2:	evm.model.PGA_scaffold0__85_contigs__length_37466705.838	evm.model.000116F_pilon_pilon.8	4e-54
80- 3:	evm.model.PGA_scaffold0__85_contigs__length_37466705.839	evm.model.000116F_pilon_pilon.9	9e-65
80- 4:	evm.model.PGA_scaffold0__85_contigs__length_37466705.840	evm.model.000116F_pilon_pilon.10	4e-92
80- 5:	evm.model.PGA_scaffold0__85_contigs__length_37466705.841	evm.model.000116F_pilon_pilon.11	6e-44
## Alignment 81: score=801.0 e_value=3.2e-45 N=17 at0&ts116 minus
81- 0:	evm.model.PGA_scaffold0__85_contigs__length_37466705.1169	evm.model.000116F_pilon_pilon.49	2e-172
81- 1:	evm.model.PGA_scaffold0__85_contigs__length_37466705.1170	evm.model.000116F_pilon_pilon.47	0
81- 2:	evm.model.PGA_scaffold0__85_contigs__length_37466705.1171	evm.model.000116F_pilon_pilon.46	6e-101
81- 3:	evm.model.PGA_scaffold0__85_contigs__length_37466705.1172	evm.model.000116F_pilon_pilon.45	0
81- 4:	evm.model.PGA_scaffold0__85_contigs__length_37466705.1173	evm.model.000116F_pilon_pilon.44	3e-74
81- 5:	evm.model.PGA_scaffold0__85_contigs__length_37466705.1174	000116F_pilon_pilon.tel_hgap_421370.mrna2	2e-34
81- 6:	evm.model.PGA_scaffold0__85_contigs__length_37466705.1179	evm.model.000116F_pilon_pilon.34	0
81- 7:	evm.model.PGA_scaffold0__85_contigs__length_37466705.1181	evm.model.000116F_pilon_pilon.30	0
81- 8:	evm.model.PGA_scaffold0__85_contigs__length_37466705.1184	evm.model.000116F_pilon_pilon.29	0
81- 9:	evm.model.PGA_scaffold0__85_contigs__length_37466705.1188	evm.model.000116F_pilon_pilon.28	0
81- 10:	evm.model.PGA_scaffold0__85_contigs__length_37466705.1189	evm.model.000116F_pilon_pilon.27	0
81- 11:	evm.model.PGA_scaffold0__85_contigs__length_37466705.1190	evm.model.000116F_pilon_pilon.26.1.5ddbaaef	1e-144
81- 12:	evm.model.PGA_scaffold0__85_contigs__length_37466705.1191	evm.model.000116F_pilon_pilon.25	0
81- 13:	PGA_scaffold0__85_contigs__length_37466705.act_scaff_669551.mrna1	evm.model.000116F_pilon_pilon.24	1e-132
81- 14:	evm.model.PGA_scaffold0__85_contigs__length_37466705.1192	evm.model.000116F_pilon_pilon.22	1e-22
81- 15:	evm.model.PGA_scaffold0__85_contigs__length_37466705.1193	evm.model.000116F_pilon_pilon.21	3e-145
81- 16:	evm.model.PGA_scaffold0__85_contigs__length_37466705.1195	evm.model.000116F_pilon_pilon.5	3e-87
## Alignment 82: score=290.0 e_value=5.8e-08 N=6 at0&ts116 minus
82- 0:	evm.model.PGA_scaffold0__85_contigs__length_37466705.911	evm.model.000116F_pilon_pilon.55	0
82- 1:	evm.model.PGA_scaffold0__85_contigs__length_37466705.912	evm.model.000116F_pilon_pilon.54	0
82- 2:	evm.model.PGA_scaffold0__85_contigs__length_37466705.913	evm.model.000116F_pilon_pilon.53	0
82- 3:	evm.model.PGA_scaffold0__85_contigs__length_37466705.915	evm.model.000116F_pilon_pilon.52	2e-106
82- 4:	evm.model.PGA_scaffold0__85_contigs__length_37466705.916	000116F_pilon_pilon.tel_hgap_96276.mrna2	4e-86
82- 5:	evm.model.PGA_scaffold0__85_contigs__length_37466705.918	evm.model.000116F_pilon_pilon.49	1e-84
## Alignment 83: score=285.0 e_value=2.4e-09 N=6 at0&ts13 minus
83- 0:	evm.model.PGA_scaffold0__85_contigs__length_37466705.4935	evm.model.000013F_pilon_pilon.7	0
83- 1:	evm.model.PGA_scaffold0__85_contigs__length_37466705.4936	evm.model.000013F_pilon_pilon.6	3e-85
83- 2:	evm.model.PGA_scaffold0__85_contigs__length_37466705.4937_evm.model.PGA_scaffold0__85_contigs__length_37466705.4949	evm.model.000013F_pilon_pilon.5	0
83- 3:	evm.model.PGA_scaffold0__85_contigs__length_37466705.4950	evm.model.000013F_pilon_pilon.4	7e-93
83- 4:	PGA_scaffold0__85_contigs__length_37466705.act_scaff_599078.mrna1	evm.model.000013F_pilon_pilon.3	2e-45
83- 5:	evm.model.PGA_scaffold0__85_contigs__length_37466705.4952	evm.model.000013F_pilon_pilon.2	0
## Alignment 84: score=510.0 e_value=1.3e-25 N=11 at0&ts130 plus
84- 0:	evm.model.PGA_scaffold0__85_contigs__length_37466705.5275	evm.model.000130F_pilon_pilon.63	8e-174
84- 1:	evm.model.PGA_scaffold0__85_contigs__length_37466705.5276	evm.model.000130F_pilon_pilon.64	0
84- 2:	evm.model.PGA_scaffold0__85_contigs__length_37466705.5277.1.5d65a098	evm.model.000130F_pilon_pilon.65	0
84- 3:	evm.model.PGA_scaffold0__85_contigs__length_37466705.5278	evm.model.000130F_pilon_pilon.67	3e-161
84- 4:	evm.model.PGA_scaffold0__85_contigs__length_37466705.5279	evm.model.000130F_pilon_pilon.68	0
84- 5:	evm.model.PGA_scaffold0__85_contigs__length_37466705.5280	evm.model.000130F_pilon_pilon.70	2e-69
84- 6:	evm.model.PGA_scaffold0__85_contigs__length_37466705.5281	evm.model.000130F_pilon_pilon.72	5e-59
84- 7:	evm.model.PGA_scaffold0__85_contigs__length_37466705.5294	evm.model.000130F_pilon_pilon.73	0
84- 8:	PGA_scaffold0__85_contigs__length_37466705.act_scaff_649832.mrna2	evm.model.000130F_pilon_pilon.74	2e-115
84- 9:	PGA_scaffold0__85_contigs__length_37466705.act_scaff_513866.mrna1	evm.model.000130F_pilon_pilon.75	0
84- 10:	evm.model.PGA_scaffold0__85_contigs__length_37466705.5309	evm.model.000130F_pilon_pilon.82	1e-16
## Alignment 85: score=312.0 e_value=4.3e-12 N=7 at0&ts130 plus
85- 0:	evm.model.PGA_scaffold0__85_contigs__length_37466705.5323	evm.model.000130F_pilon_pilon.1	2e-41
85- 1:	evm.model.PGA_scaffold0__85_contigs__length_37466705.5325	evm.model.000130F_pilon_pilon.5	7e-106
85- 2:	evm.model.PGA_scaffold0__85_contigs__length_37466705.5326	evm.model.000130F_pilon_pilon.6	0
85- 3:	evm.model.PGA_scaffold0__85_contigs__length_37466705.5327	evm.model.000130F_pilon_pilon.9	1e-162
85- 4:	evm.model.PGA_scaffold0__85_contigs__length_37466705.5347	evm.model.000130F_pilon_pilon.10	0
85- 5:	evm.model.PGA_scaffold0__85_contigs__length_37466705.5348	evm.model.000130F_pilon_pilon.11	3e-104
85- 6:	evm.model.PGA_scaffold0__85_contigs__length_37466705.5354	evm.model.000130F_pilon_pilon.26	4e-11
## Alignment 86: score=1523.0 e_value=1.5e-102 N=32 at0&ts130 minus
86- 0:	evm.model.PGA_scaffold0__85_contigs__length_37466705.5408	evm.model.000130F_pilon_pilon.77	1e-19
86- 1:	evm.model.PGA_scaffold0__85_contigs__length_37466705.5409	evm.model.000130F_pilon_pilon.76	0
86- 2:	evm.model.PGA_scaffold0__85_contigs__length_37466705.5410	evm.model.000130F_pilon_pilon.60	7e-99
86- 3:	evm.model.PGA_scaffold0__85_contigs__length_37466705.5411	evm.model.000130F_pilon_pilon.58	0
86- 4:	evm.model.PGA_scaffold0__85_contigs__length_37466705.5412	evm.model.000130F_pilon_pilon.57	0
86- 5:	evm.model.PGA_scaffold0__85_contigs__length_37466705.5413	evm.model.000130F_pilon_pilon.56	0
86- 6:	evm.model.PGA_scaffold0__85_contigs__length_37466705.5415	evm.model.000130F_pilon_pilon.54	4e-177
86- 7:	evm.model.PGA_scaffold0__85_contigs__length_37466705.5416	evm.model.000130F_pilon_pilon.50	6e-50
86- 8:	evm.model.PGA_scaffold0__85_contigs__length_37466705.5417	evm.model.000130F_pilon_pilon.49	5e-155
86- 9:	evm.model.PGA_scaffold0__85_contigs__length_37466705.5418	evm.model.000130F_pilon_pilon.48	4e-122
86- 10:	evm.model.PGA_scaffold0__85_contigs__length_37466705.5419	evm.model.000130F_pilon_pilon.47	0
86- 11:	evm.model.PGA_scaffold0__85_contigs__length_37466705.5420	evm.model.000130F_pilon_pilon.46	1e-162
86- 12:	evm.model.PGA_scaffold0__85_contigs__length_37466705.5421	evm.model.000130F_pilon_pilon.42	4e-47
86- 13:	evm.model.PGA_scaffold0__85_contigs__length_37466705.5423.1.5d65a09a	evm.model.000130F_pilon_pilon.39	9e-108
86- 14:	evm.model.PGA_scaffold0__85_contigs__length_37466705.5425	evm.model.000130F_pilon_pilon.38	2e-177
86- 15:	evm.model.PGA_scaffold0__85_contigs__length_37466705.5426	evm.model.000130F_pilon_pilon.37	0
86- 16:	evm.model.PGA_scaffold0__85_contigs__length_37466705.5427	evm.model.000130F_pilon_pilon.36	1e-136
86- 17:	evm.model.PGA_scaffold0__85_contigs__length_37466705.5429	evm.model.000130F_pilon_pilon.29	6e-94
86- 18:	evm.model.PGA_scaffold0__85_contigs__length_37466705.5431	evm.model.000130F_pilon_pilon.23	5e-23
86- 19:	evm.model.PGA_scaffold0__85_contigs__length_37466705.5434	evm.model.000130F_pilon_pilon.22	0
86- 20:	evm.model.PGA_scaffold0__85_contigs__length_37466705.5435	evm.model.000130F_pilon_pilon.21	4e-33
86- 21:	evm.model.PGA_scaffold0__85_contigs__length_37466705.5436	evm.model.000130F_pilon_pilon.19	2e-175
86- 22:	evm.model.PGA_scaffold0__85_contigs__length_37466705.5440	evm.model.000130F_pilon_pilon.18	0
86- 23:	evm.model.PGA_scaffold0__85_contigs__length_37466705.5453	evm.model.000130F_pilon_pilon.16	1e-160
86- 24:	evm.model.PGA_scaffold0__85_contigs__length_37466705.5454	evm.model.000130F_pilon_pilon.15	0
86- 25:	evm.model.PGA_scaffold0__85_contigs__length_37466705.5456	evm.model.000130F_pilon_pilon.14	0
86- 26:	evm.model.PGA_scaffold0__85_contigs__length_37466705.5457	evm.model.000130F_pilon_pilon.13	8e-95
86- 27:	evm.model.PGA_scaffold0__85_contigs__length_37466705.5458	evm.model.000130F_pilon_pilon.12	3e-141
86- 28:	evm.model.PGA_scaffold0__85_contigs__length_37466705.5459	evm.model.000130F_pilon_pilon.11	0
86- 29:	evm.model.PGA_scaffold0__85_contigs__length_37466705.5460	evm.model.000130F_pilon_pilon.10	0
86- 30:	evm.model.PGA_scaffold0__85_contigs__length_37466705.5466	evm.model.000130F_pilon_pilon.9	7e-162
86- 31:	evm.model.PGA_scaffold0__85_contigs__length_37466705.5467	evm.model.000130F_pilon_pilon.8	3e-91
## Alignment 87: score=488.0 e_value=1.9e-19 N=10 at0&ts130 minus
87- 0:	evm.model.PGA_scaffold0__85_contigs__length_37466705.3568	evm.model.000130F_pilon_pilon.91	0
87- 1:	evm.model.PGA_scaffold0__85_contigs__length_37466705.3569	evm.model.000130F_pilon_pilon.90	4e-79
87- 2:	evm.model.PGA_scaffold0__85_contigs__length_37466705.3572	evm.model.000130F_pilon_pilon.89	0
87- 3:	evm.model.PGA_scaffold0__85_contigs__length_37466705.3573	evm.model.000130F_pilon_pilon.88	2e-155
87- 4:	evm.model.PGA_scaffold0__85_contigs__length_37466705.3574	evm.model.000130F_pilon_pilon.86	8e-145
87- 5:	evm.model.PGA_scaffold0__85_contigs__length_37466705.3575	evm.model.000130F_pilon_pilon.85	2e-70
87- 6:	evm.model.PGA_scaffold0__85_contigs__length_37466705.3576.4.5d65a063	evm.model.000130F_pilon_pilon.84	0
87- 7:	evm.model.PGA_scaffold0__85_contigs__length_37466705.3577	evm.model.000130F_pilon_pilon.83	4e-76
87- 8:	evm.model.PGA_scaffold0__85_contigs__length_37466705.3578	evm.model.000130F_pilon_pilon.82	3e-35
87- 9:	evm.model.PGA_scaffold0__85_contigs__length_37466705.3580	evm.model.000130F_pilon_pilon.80	1e-70
## Alignment 88: score=341.0 e_value=6.9e-12 N=7 at0&ts139 plus
88- 0:	evm.model.PGA_scaffold0__85_contigs__length_37466705.4728	evm.model.000139F_pilon_pilon.6	3e-56
88- 1:	evm.model.PGA_scaffold0__85_contigs__length_37466705.4729	evm.model.000139F_pilon_pilon.7	5e-112
88- 2:	evm.model.PGA_scaffold0__85_contigs__length_37466705.4730	evm.model.000139F_pilon_pilon.8	0
88- 3:	evm.model.PGA_scaffold0__85_contigs__length_37466705.4731	evm.model.000139F_pilon_pilon.9	5e-90
88- 4:	evm.model.PGA_scaffold0__85_contigs__length_37466705.4733	evm.model.000139F_pilon_pilon.12	2e-38
88- 5:	evm.model.PGA_scaffold0__85_contigs__length_37466705.4735	evm.model.000139F_pilon_pilon.15	0
88- 6:	evm.model.PGA_scaffold0__85_contigs__length_37466705.4736	evm.model.000139F_pilon_pilon.16	9e-87
## Alignment 89: score=341.0 e_value=2.4e-10 N=7 at0&ts139 minus
89- 0:	evm.model.PGA_scaffold0__85_contigs__length_37466705.3691	evm.model.000139F_pilon_pilon.26	1e-56
89- 1:	evm.model.PGA_scaffold0__85_contigs__length_37466705.3699	evm.model.000139F_pilon_pilon.23	4e-69
89- 2:	evm.model.PGA_scaffold0__85_contigs__length_37466705.3700	evm.model.000139F_pilon_pilon.22	2e-34
89- 3:	evm.model.PGA_scaffold0__85_contigs__length_37466705.3701	evm.model.000139F_pilon_pilon.21	0
89- 4:	evm.model.PGA_scaffold0__85_contigs__length_37466705.3702	evm.model.000139F_pilon_pilon.20	0
89- 5:	evm.model.PGA_scaffold0__85_contigs__length_37466705.3703	evm.model.000139F_pilon_pilon.19	2e-124
89- 6:	evm.model.PGA_scaffold0__85_contigs__length_37466705.3704	evm.model.000139F_pilon_pilon.17	4e-43
## Alignment 90: score=347.0 e_value=1e-10 N=7 at0&ts14 minus
90- 0:	evm.model.PGA_scaffold0__85_contigs__length_37466705.4842	evm.model.000014F_pilon_pilon.114	0
90- 1:	evm.model.PGA_scaffold0__85_contigs__length_37466705.4843	evm.model.000014F_pilon_pilon.112	3e-93
90- 2:	evm.model.PGA_scaffold0__85_contigs__length_37466705.4844	evm.model.000014F_pilon_pilon.111	1e-154
90- 3:	evm.model.PGA_scaffold0__85_contigs__length_37466705.4845	evm.model.000014F_pilon_pilon.110	7e-164
90- 4:	evm.model.PGA_scaffold0__85_contigs__length_37466705.4846	evm.model.000014F_pilon_pilon.109	0
90- 5:	evm.model.PGA_scaffold0__85_contigs__length_37466705.4847	evm.model.000014F_pilon_pilon.108	1e-46
90- 6:	evm.model.PGA_scaffold0__85_contigs__length_37466705.4848	evm.model.000014F_pilon_pilon.107	4e-73
## Alignment 91: score=286.0 e_value=1.5e-10 N=6 at0&ts140 plus
91- 0:	evm.model.PGA_scaffold0__85_contigs__length_37466705.2147	evm.model.000140F_pilon_pilon.57	2e-178
91- 1:	evm.model.PGA_scaffold0__85_contigs__length_37466705.2152	evm.model.000140F_pilon_pilon.70	0
91- 2:	evm.model.PGA_scaffold0__85_contigs__length_37466705.2153	evm.model.000140F_pilon_pilon.71	5e-41
91- 3:	evm.model.PGA_scaffold0__85_contigs__length_37466705.2154	evm.model.000140F_pilon_pilon.72	5e-118
91- 4:	evm.model.PGA_scaffold0__85_contigs__length_37466705.2155	evm.model.000140F_pilon_pilon.73	0
91- 5:	PGA_scaffold0__85_contigs__length_37466705.act_scaff_679888.mrna1	evm.model.000140F_pilon_pilon.74	0
## Alignment 92: score=825.0 e_value=2.7e-47 N=17 at0&ts142 plus
92- 0:	PGA_scaffold0__85_contigs__length_37466705.act_scaff_72358.mrna1	evm.model.000142F_pilon_pilon.1	1e-100
92- 1:	evm.model.PGA_scaffold0__85_contigs__length_37466705.849	evm.model.000142F_pilon_pilon.3	0
92- 2:	evm.model.PGA_scaffold0__85_contigs__length_37466705.850	evm.model.000142F_pilon_pilon.4	0
92- 3:	evm.model.PGA_scaffold0__85_contigs__length_37466705.851	evm.model.000142F_pilon_pilon.5	5e-46
92- 4:	evm.model.PGA_scaffold0__85_contigs__length_37466705.852	evm.model.000142F_pilon_pilon.6	0
92- 5:	evm.model.PGA_scaffold0__85_contigs__length_37466705.853	evm.model.000142F_pilon_pilon.7	1e-161
92- 6:	evm.model.PGA_scaffold0__85_contigs__length_37466705.854	evm.model.000142F_pilon_pilon.8	2e-82
92- 7:	evm.model.PGA_scaffold0__85_contigs__length_37466705.856	evm.model.000142F_pilon_pilon.9	0
92- 8:	evm.model.PGA_scaffold0__85_contigs__length_37466705.858	evm.model.000142F_pilon_pilon.10	0
92- 9:	evm.model.PGA_scaffold0__85_contigs__length_37466705.859	evm.model.000142F_pilon_pilon.12	0
92- 10:	evm.model.PGA_scaffold0__85_contigs__length_37466705.860	evm.model.000142F_pilon_pilon.13	0
92- 11:	evm.model.PGA_scaffold0__85_contigs__length_37466705.862	evm.model.000142F_pilon_pilon.20	2e-93
92- 12:	evm.model.PGA_scaffold0__85_contigs__length_37466705.863	evm.model.000142F_pilon_pilon.22	7e-90
92- 13:	evm.model.PGA_scaffold0__85_contigs__length_37466705.864	evm.model.000142F_pilon_pilon.24	0
92- 14:	evm.model.PGA_scaffold0__85_contigs__length_37466705.865	evm.model.000142F_pilon_pilon.25	0
92- 15:	evm.model.PGA_scaffold0__85_contigs__length_37466705.866.3.5d659f7d	evm.model.000142F_pilon_pilon.26	0
92- 16:	PGA_scaffold0__85_contigs__length_37466705.act_scaff_1152923.mrna1	evm.model.000142F_pilon_pilon.31	1e-141
## Alignment 93: score=393.0 e_value=4.2e-14 N=8 at0&ts1461 minus
93- 0:	evm.model.PGA_scaffold0__85_contigs__length_37466705.2964	evm.model.001461F_pilon_pilon.12	4e-22
93- 1:	evm.model.PGA_scaffold0__85_contigs__length_37466705.2965	evm.model.001461F_pilon_pilon.11	1e-14
93- 2:	evm.model.PGA_scaffold0__85_contigs__length_37466705.2966	evm.model.001461F_pilon_pilon.10	2e-90
93- 3:	evm.model.PGA_scaffold0__85_contigs__length_37466705.2967	evm.model.001461F_pilon_pilon.9	2e-22
93- 4:	evm.model.PGA_scaffold0__85_contigs__length_37466705.2968	evm.model.001461F_pilon_pilon.8	2e-22
93- 5:	evm.model.PGA_scaffold0__85_contigs__length_37466705.2969	evm.model.001461F_pilon_pilon.7	8e-24
93- 6:	evm.model.PGA_scaffold0__85_contigs__length_37466705.2970	evm.model.001461F_pilon_pilon.6	9e-125
93- 7:	evm.model.PGA_scaffold0__85_contigs__length_37466705.2978	evm.model.001461F_pilon_pilon.1	4e-26
## Alignment 94: score=632.0 e_value=2.3e-28 N=13 at0&ts147 plus
94- 0:	evm.model.PGA_scaffold0__85_contigs__length_37466705.4880	evm.model.000147F_pilon_pilon.44	4e-150
94- 1:	evm.model.PGA_scaffold0__85_contigs__length_37466705.4881	evm.model.000147F_pilon_pilon.45	0
94- 2:	evm.model.PGA_scaffold0__85_contigs__length_37466705.4882	evm.model.000147F_pilon_pilon.46	2e-71
94- 3:	evm.model.PGA_scaffold0__85_contigs__length_37466705.4883	evm.model.000147F_pilon_pilon.47	0
94- 4:	evm.model.PGA_scaffold0__85_contigs__length_37466705.4884	evm.model.000147F_pilon_pilon.49	0
94- 5:	evm.model.PGA_scaffold0__85_contigs__length_37466705.4885	evm.model.000147F_pilon_pilon.51	0
94- 6:	evm.model.PGA_scaffold0__85_contigs__length_37466705.4886	evm.model.000147F_pilon_pilon.52	0
94- 7:	evm.model.PGA_scaffold0__85_contigs__length_37466705.4887	evm.model.000147F_pilon_pilon.53	4e-113
94- 8:	evm.model.PGA_scaffold0__85_contigs__length_37466705.4888	evm.model.000147F_pilon_pilon.54	0
94- 9:	evm.model.PGA_scaffold0__85_contigs__length_37466705.4889	evm.model.000147F_pilon_pilon.55	0
94- 10:	evm.model.PGA_scaffold0__85_contigs__length_37466705.4892	evm.model.000147F_pilon_pilon.56	2e-180
94- 11:	evm.model.PGA_scaffold0__85_contigs__length_37466705.4893	evm.model.000147F_pilon_pilon.57	0
94- 12:	evm.model.PGA_scaffold0__85_contigs__length_37466705.4905	evm.model.000147F_pilon_pilon.58	0
## Alignment 95: score=716.0 e_value=4.5e-39 N=15 at0&ts148 plus
95- 0:	evm.model.PGA_scaffold0__85_contigs__length_37466705.4957	evm.model.000148F_pilon_pilon.47	7e-25
95- 1:	evm.model.PGA_scaffold0__85_contigs__length_37466705.4958	evm.model.000148F_pilon_pilon.48	1e-124
95- 2:	evm.model.PGA_scaffold0__85_contigs__length_37466705.4959	evm.model.000148F_pilon_pilon.49	1e-111
95- 3:	evm.model.PGA_scaffold0__85_contigs__length_37466705.4960	evm.model.000148F_pilon_pilon.51	5e-163
95- 4:	evm.model.PGA_scaffold0__85_contigs__length_37466705.4964	evm.model.000148F_pilon_pilon.52	0
95- 5:	evm.model.PGA_scaffold0__85_contigs__length_37466705.4965	evm.model.000148F_pilon_pilon.57	0
95- 6:	evm.model.PGA_scaffold0__85_contigs__length_37466705.4967	evm.model.000148F_pilon_pilon.60	0
95- 7:	evm.model.PGA_scaffold0__85_contigs__length_37466705.4968	evm.model.000148F_pilon_pilon.79	0
95- 8:	evm.model.PGA_scaffold0__85_contigs__length_37466705.4970	evm.model.000148F_pilon_pilon.81	2e-91
95- 9:	evm.model.PGA_scaffold0__85_contigs__length_37466705.4971	evm.model.000148F_pilon_pilon.82	9e-77
95- 10:	evm.model.PGA_scaffold0__85_contigs__length_37466705.4973	evm.model.000148F_pilon_pilon.83	6e-24
95- 11:	evm.model.PGA_scaffold0__85_contigs__length_37466705.4974	evm.model.000148F_pilon_pilon.86	0
95- 12:	evm.model.PGA_scaffold0__85_contigs__length_37466705.4975	evm.model.000148F_pilon_pilon.87	4e-34
95- 13:	evm.model.PGA_scaffold0__85_contigs__length_37466705.4976	evm.model.000148F_pilon_pilon.88	0
95- 14:	evm.model.PGA_scaffold0__85_contigs__length_37466705.4977	evm.model.000148F_pilon_pilon.89	0
## Alignment 96: score=295.0 e_value=1.1e-07 N=6 at0&ts15 plus
96- 0:	evm.model.PGA_scaffold0__85_contigs__length_37466705.3624	evm.model.000015F_pilon_pilon.109	8e-77
96- 1:	evm.model.PGA_scaffold0__85_contigs__length_37466705.3625	evm.model.000015F_pilon_pilon.110	7e-74
96- 2:	evm.model.PGA_scaffold0__85_contigs__length_37466705.3628	evm.model.000015F_pilon_pilon.111	0
96- 3:	evm.model.PGA_scaffold0__85_contigs__length_37466705.3629	evm.model.000015F_pilon_pilon.112	0
96- 4:	evm.model.PGA_scaffold0__85_contigs__length_37466705.3630	evm.model.000015F_pilon_pilon.113	0
96- 5:	evm.model.PGA_scaffold0__85_contigs__length_37466705.3631	evm.model.000015F_pilon_pilon.115	3e-85
## Alignment 97: score=265.0 e_value=2.4e-08 N=6 at0&ts15 plus
97- 0:	evm.model.PGA_scaffold0__85_contigs__length_37466705.3534	evm.model.000015F_pilon_pilon.78	8e-83
97- 1:	evm.model.PGA_scaffold0__85_contigs__length_37466705.3537	evm.model.000015F_pilon_pilon.80	0
97- 2:	evm.model.PGA_scaffold0__85_contigs__length_37466705.3538	evm.model.000015F_pilon_pilon.84	0
97- 3:	evm.model.PGA_scaffold0__85_contigs__length_37466705.3554	evm.model.000015F_pilon_pilon.85	0
97- 4:	evm.model.PGA_scaffold0__85_contigs__length_37466705.3559.3.5d659fb0	evm.model.000015F_pilon_pilon.86	0
97- 5:	evm.model.PGA_scaffold0__85_contigs__length_37466705.3560	evm.model.000015F_pilon_pilon.87	0
## Alignment 98: score=569.0 e_value=2.4e-27 N=12 at0&ts15 minus
98- 0:	evm.model.PGA_scaffold0__85_contigs__length_37466705.3592	evm.model.000015F_pilon_pilon.76	1e-130
98- 1:	evm.model.PGA_scaffold0__85_contigs__length_37466705.3601	evm.model.000015F_pilon_pilon.69	0
98- 2:	evm.model.PGA_scaffold0__85_contigs__length_37466705.3602	evm.model.000015F_pilon_pilon.66	4e-33
98- 3:	evm.model.PGA_scaffold0__85_contigs__length_37466705.3603	evm.model.000015F_pilon_pilon.64	1e-94
98- 4:	evm.model.PGA_scaffold0__85_contigs__length_37466705.3604	evm.model.000015F_pilon_pilon.63	0
98- 5:	evm.model.PGA_scaffold0__85_contigs__length_37466705.3605	evm.model.000015F_pilon_pilon.60	3e-36
98- 6:	evm.model.PGA_scaffold0__85_contigs__length_37466705.3610.1.5d65a065	evm.model.000015F_pilon_pilon.59	0
98- 7:	evm.model.PGA_scaffold0__85_contigs__length_37466705.3611	evm.model.000015F_pilon_pilon.56	5e-59
98- 8:	evm.model.PGA_scaffold0__85_contigs__length_37466705.3612	evm.model.000015F_pilon_pilon.55	0
98- 9:	evm.model.PGA_scaffold0__85_contigs__length_37466705.3614	evm.model.000015F_pilon_pilon.54	0
98- 10:	evm.model.PGA_scaffold0__85_contigs__length_37466705.3615	evm.model.000015F_pilon_pilon.53	1e-96
98- 11:	evm.model.PGA_scaffold0__85_contigs__length_37466705.3616	evm.model.000015F_pilon_pilon.51_evm.model.000015F_pilon_pilon.52	1e-52
## Alignment 99: score=383.0 e_value=1.4e-13 N=8 at0&ts15 minus
99- 0:	evm.model.PGA_scaffold0__85_contigs__length_37466705.5387	evm.model.000015F_pilon_pilon.108	0
99- 1:	evm.model.PGA_scaffold0__85_contigs__length_37466705.5388	evm.model.000015F_pilon_pilon.107	3e-79
99- 2:	evm.model.PGA_scaffold0__85_contigs__length_37466705.5389.1.5d659fd1	evm.model.000015F_pilon_pilon.105	1e-24
99- 3:	evm.model.PGA_scaffold0__85_contigs__length_37466705.5394	evm.model.000015F_pilon_pilon.102	0
99- 4:	evm.model.PGA_scaffold0__85_contigs__length_37466705.5395	evm.model.000015F_pilon_pilon.96	1e-113
99- 5:	evm.model.PGA_scaffold0__85_contigs__length_37466705.5401	evm.model.000015F_pilon_pilon.95	0
99- 6:	evm.model.PGA_scaffold0__85_contigs__length_37466705.5402	evm.model.000015F_pilon_pilon.94	4e-117
99- 7:	evm.model.PGA_scaffold0__85_contigs__length_37466705.5403	evm.model.000015F_pilon_pilon.93	2e-122
## Alignment 100: score=339.0 e_value=3.6e-11 N=7 at0&ts158 plus
100- 0:	evm.model.PGA_scaffold0__85_contigs__length_37466705.4326	evm.model.000158F_pilon_pilon.8	0
100- 1:	evm.model.PGA_scaffold0__85_contigs__length_37466705.4327	evm.model.000158F_pilon_pilon.10	1e-115
100- 2:	evm.model.PGA_scaffold0__85_contigs__length_37466705.4328	evm.model.000158F_pilon_pilon.11	6e-62
100- 3:	evm.model.PGA_scaffold0__85_contigs__length_37466705.4329	evm.model.000158F_pilon_pilon.12	0
100- 4:	evm.model.PGA_scaffold0__85_contigs__length_37466705.4331	evm.model.000158F_pilon_pilon.14	6e-163
100- 5:	evm.model.PGA_scaffold0__85_contigs__length_37466705.4333.1.5d65a07c	evm.model.000158F_pilon_pilon.16	0
100- 6:	evm.model.PGA_scaffold0__85_contigs__length_37466705.4334	evm.model.000158F_pilon_pilon.17	0
## Alignment 101: score=395.0 e_value=1.8e-14 N=8 at0&ts158 minus
101- 0:	evm.model.PGA_scaffold0__85_contigs__length_37466705.4345	evm.model.000158F_pilon_pilon.48	5e-41
101- 1:	evm.model.PGA_scaffold0__85_contigs__length_37466705.4346	evm.model.000158F_pilon_pilon.47	6e-111
101- 2:	evm.model.PGA_scaffold0__85_contigs__length_37466705.4347	evm.model.000158F_pilon_pilon.46	7e-147
101- 3:	evm.model.PGA_scaffold0__85_contigs__length_37466705.4348	evm.model.000158F_pilon_pilon.45	0
101- 4:	evm.model.PGA_scaffold0__85_contigs__length_37466705.4349	evm.model.000158F_pilon_pilon.44	5e-76
101- 5:	evm.model.PGA_scaffold0__85_contigs__length_37466705.4350	evm.model.000158F_pilon_pilon.42	0
101- 6:	evm.model.PGA_scaffold0__85_contigs__length_37466705.4351	evm.model.000158F_pilon_pilon.41	7e-33
101- 7:	evm.model.PGA_scaffold0__85_contigs__length_37466705.4352	evm.model.000158F_pilon_pilon.40	2e-152
## Alignment 102: score=267.0 e_value=2.8e-09 N=6 at0&ts158 minus
102- 0:	evm.model.PGA_scaffold0__85_contigs__length_37466705.4330	evm.model.000158F_pilon_pilon.25	2e-15
102- 1:	evm.model.PGA_scaffold0__85_contigs__length_37466705.4331	evm.model.000158F_pilon_pilon.14	6e-163
102- 2:	evm.model.PGA_scaffold0__85_contigs__length_37466705.4332	evm.model.000158F_pilon_pilon.10	7e-43
102- 3:	evm.model.PGA_scaffold0__85_contigs__length_37466705.4335	evm.model.000158F_pilon_pilon.5	7e-157
102- 4:	evm.model.PGA_scaffold0__85_contigs__length_37466705.4339	evm.model.000158F_pilon_pilon.4	1e-27
102- 5:	evm.model.PGA_scaffold0__85_contigs__length_37466705.4342.1.5d6d28a0	evm.model.000158F_pilon_pilon.3	0
## Alignment 103: score=433.0 e_value=1.1e-18 N=9 at0&ts161 plus
103- 0:	evm.model.PGA_scaffold0__85_contigs__length_37466705.2081.1.5d659f97	evm.model.000161F_pilon_pilon.5	2e-51
103- 1:	evm.model.PGA_scaffold0__85_contigs__length_37466705.2082	evm.model.000161F_pilon_pilon.7	8e-17
103- 2:	evm.model.PGA_scaffold0__85_contigs__length_37466705.2083	evm.model.000161F_pilon_pilon.8	2e-169
103- 3:	evm.model.PGA_scaffold0__85_contigs__length_37466705.2084	evm.model.000161F_pilon_pilon.9	0
103- 4:	evm.model.PGA_scaffold0__85_contigs__length_37466705.2086.1.5d659f97	evm.model.000161F_pilon_pilon.10	2e-54
103- 5:	evm.model.PGA_scaffold0__85_contigs__length_37466705.2087	evm.model.000161F_pilon_pilon.13	2e-116
103- 6:	PGA_scaffold0__85_contigs__length_37466705.act_scaff_712311.mrna1	evm.model.000161F_pilon_pilon.14	0
103- 7:	evm.model.PGA_scaffold0__85_contigs__length_37466705.2088	evm.model.000161F_pilon_pilon.18	0
103- 8:	evm.model.PGA_scaffold0__85_contigs__length_37466705.2089	evm.model.000161F_pilon_pilon.24	0
## Alignment 104: score=366.0 e_value=2.6e-16 N=8 at0&ts161 minus
104- 0:	evm.model.PGA_scaffold0__85_contigs__length_37466705.1505	evm.model.000161F_pilon_pilon.76	1e-29
104- 1:	evm.model.PGA_scaffold0__85_contigs__length_37466705.1518	evm.model.000161F_pilon_pilon.57	0
104- 2:	evm.model.PGA_scaffold0__85_contigs__length_37466705.1520	evm.model.000161F_pilon_pilon.55	0
104- 3:	evm.model.PGA_scaffold0__85_contigs__length_37466705.1521	evm.model.000161F_pilon_pilon.54	0
104- 4:	evm.model.PGA_scaffold0__85_contigs__length_37466705.1533	evm.model.000161F_pilon_pilon.52	8e-72
104- 5:	evm.model.PGA_scaffold0__85_contigs__length_37466705.1534	evm.model.000161F_pilon_pilon.51	3e-146
104- 6:	evm.model.PGA_scaffold0__85_contigs__length_37466705.1535	evm.model.000161F_pilon_pilon.50	0
104- 7:	evm.model.PGA_scaffold0__85_contigs__length_37466705.1536	evm.model.000161F_pilon_pilon.49	0
## Alignment 105: score=389.0 e_value=1.2e-13 N=8 at0&ts165 minus
105- 0:	evm.model.PGA_scaffold0__85_contigs__length_37466705.2890	evm.model.000165F_pilon_pilon.21	0
105- 1:	evm.model.PGA_scaffold0__85_contigs__length_37466705.2891	evm.model.000165F_pilon_pilon.19	3e-146
105- 2:	evm.model.PGA_scaffold0__85_contigs__length_37466705.2892	evm.model.000165F_pilon_pilon.16	4e-127
105- 3:	evm.model.PGA_scaffold0__85_contigs__length_37466705.2893	evm.model.000165F_pilon_pilon.14	0
105- 4:	evm.model.PGA_scaffold0__85_contigs__length_37466705.2896	evm.model.000165F_pilon_pilon.11	3e-142
105- 5:	evm.model.PGA_scaffold0__85_contigs__length_37466705.2897	evm.model.000165F_pilon_pilon.10	7e-122
105- 6:	evm.model.PGA_scaffold0__85_contigs__length_37466705.2898	evm.model.000165F_pilon_pilon.9	2e-175
105- 7:	evm.model.PGA_scaffold0__85_contigs__length_37466705.2900	evm.model.000165F_pilon_pilon.4	0
## Alignment 106: score=711.0 e_value=5.6e-40 N=15 at0&ts17 plus
106- 0:	evm.model.PGA_scaffold0__85_contigs__length_37466705.1997	evm.model.000017F_pilon_pilon.13	3e-57
106- 1:	evm.model.PGA_scaffold0__85_contigs__length_37466705.1998	evm.model.000017F_pilon_pilon.16	5e-150
106- 2:	evm.model.PGA_scaffold0__85_contigs__length_37466705.2012	evm.model.000017F_pilon_pilon.23	0
106- 3:	evm.model.PGA_scaffold0__85_contigs__length_37466705.2013	evm.model.000017F_pilon_pilon.24	1e-122
106- 4:	evm.model.PGA_scaffold0__85_contigs__length_37466705.2014	evm.model.000017F_pilon_pilon.25	0
106- 5:	evm.model.PGA_scaffold0__85_contigs__length_37466705.2015	evm.model.000017F_pilon_pilon.26	0
106- 6:	evm.model.PGA_scaffold0__85_contigs__length_37466705.2018	evm.model.000017F_pilon_pilon.36	0
106- 7:	evm.model.PGA_scaffold0__85_contigs__length_37466705.2019	evm.model.000017F_pilon_pilon.37	9e-109
106- 8:	evm.model.PGA_scaffold0__85_contigs__length_37466705.2020.1.5d659f95	evm.model.000017F_pilon_pilon.38	3e-37
106- 9:	evm.model.PGA_scaffold0__85_contigs__length_37466705.2021	evm.model.000017F_pilon_pilon.39	0
106- 10:	evm.model.PGA_scaffold0__85_contigs__length_37466705.2023	evm.model.000017F_pilon_pilon.40	2e-169
106- 11:	evm.model.PGA_scaffold0__85_contigs__length_37466705.2025	evm.model.000017F_pilon_pilon.41	0
106- 12:	evm.model.PGA_scaffold0__85_contigs__length_37466705.2026	evm.model.000017F_pilon_pilon.42	1e-79
106- 13:	evm.model.PGA_scaffold0__85_contigs__length_37466705.2027	evm.model.000017F_pilon_pilon.45	0
106- 14:	evm.model.PGA_scaffold0__85_contigs__length_37466705.2028	evm.model.000017F_pilon_pilon.48	5e-51
## Alignment 107: score=784.0 e_value=4.1e-41 N=16 at0&ts17 minus
107- 0:	evm.model.PGA_scaffold0__85_contigs__length_37466705.891	evm.model.000017F_pilon_pilon.145	4e-31
107- 1:	evm.model.PGA_scaffold0__85_contigs__length_37466705.892	evm.model.000017F_pilon_pilon.144	2e-34
107- 2:	evm.model.PGA_scaffold0__85_contigs__length_37466705.893	evm.model.000017F_pilon_pilon.143	0
107- 3:	evm.model.PGA_scaffold0__85_contigs__length_37466705.894	evm.model.000017F_pilon_pilon.142	3e-150
107- 4:	evm.model.PGA_scaffold0__85_contigs__length_37466705.895	evm.model.000017F_pilon_pilon.141	1e-100
107- 5:	evm.model.PGA_scaffold0__85_contigs__length_37466705.896	evm.model.000017F_pilon_pilon.140	3e-167
107- 6:	evm.model.PGA_scaffold0__85_contigs__length_37466705.897	evm.model.000017F_pilon_pilon.139	0
107- 7:	evm.model.PGA_scaffold0__85_contigs__length_37466705.898	evm.model.000017F_pilon_pilon.136	2e-20
107- 8:	evm.model.PGA_scaffold0__85_contigs__length_37466705.900	evm.model.000017F_pilon_pilon.135	1e-67
107- 9:	evm.model.PGA_scaffold0__85_contigs__length_37466705.901	evm.model.000017F_pilon_pilon.134	0
107- 10:	evm.model.PGA_scaffold0__85_contigs__length_37466705.902	evm.model.000017F_pilon_pilon.133	2e-118
107- 11:	evm.model.PGA_scaffold0__85_contigs__length_37466705.903	evm.model.000017F_pilon_pilon.132	3e-135
107- 12:	evm.model.PGA_scaffold0__85_contigs__length_37466705.904	evm.model.000017F_pilon_pilon.131	2e-158
107- 13:	evm.model.PGA_scaffold0__85_contigs__length_37466705.905	evm.model.000017F_pilon_pilon.130	3e-44
107- 14:	evm.model.PGA_scaffold0__85_contigs__length_37466705.906	evm.model.000017F_pilon_pilon.118	8e-98
107- 15:	evm.model.PGA_scaffold0__85_contigs__length_37466705.907	evm.model.000017F_pilon_pilon.117	6e-69
## Alignment 108: score=635.0 e_value=1e-29 N=13 at0&ts17 minus
108- 0:	evm.model.PGA_scaffold0__85_contigs__length_37466705.2092	evm.model.000017F_pilon_pilon.74	0
108- 1:	evm.model.PGA_scaffold0__85_contigs__length_37466705.2093	evm.model.000017F_pilon_pilon.73	0
108- 2:	evm.model.PGA_scaffold0__85_contigs__length_37466705.2094	evm.model.000017F_pilon_pilon.72	9e-109
108- 3:	evm.model.PGA_scaffold0__85_contigs__length_37466705.2095	evm.model.000017F_pilon_pilon.70	2e-91
108- 4:	evm.model.PGA_scaffold0__85_contigs__length_37466705.2097	evm.model.000017F_pilon_pilon.68	0
108- 5:	evm.model.PGA_scaffold0__85_contigs__length_37466705.2098	evm.model.000017F_pilon_pilon.65	0
108- 6:	evm.model.PGA_scaffold0__85_contigs__length_37466705.2099	evm.model.000017F_pilon_pilon.64	0
108- 7:	evm.model.PGA_scaffold0__85_contigs__length_37466705.2102	evm.model.000017F_pilon_pilon.63	0
108- 8:	evm.model.PGA_scaffold0__85_contigs__length_37466705.2108	evm.model.000017F_pilon_pilon.62	1e-155
108- 9:	evm.model.PGA_scaffold0__85_contigs__length_37466705.2109	evm.model.000017F_pilon_pilon.61	0
108- 10:	evm.model.PGA_scaffold0__85_contigs__length_37466705.2110	evm.model.000017F_pilon_pilon.60	0
108- 11:	evm.model.PGA_scaffold0__85_contigs__length_37466705.2111	evm.model.000017F_pilon_pilon.59	0
108- 12:	evm.model.PGA_scaffold0__85_contigs__length_37466705.2112	evm.model.000017F_pilon_pilon.58.1.5ddba8ae	0
## Alignment 109: score=262.0 e_value=9.4e-10 N=6 at0&ts171 plus
109- 0:	evm.model.PGA_scaffold0__85_contigs__length_37466705.218	000171F_pilon_pilon.evm.model.000333F_pilon_pilon.5.mrna11	5e-73
109- 1:	evm.model.PGA_scaffold0__85_contigs__length_37466705.227	evm.model.000171F_pilon_pilon.46	0
109- 2:	evm.model.PGA_scaffold0__85_contigs__length_37466705.239	evm.model.000171F_pilon_pilon.60	7e-70
109- 3:	evm.model.PGA_scaffold0__85_contigs__length_37466705.240	evm.model.000171F_pilon_pilon.61	0
109- 4:	evm.model.PGA_scaffold0__85_contigs__length_37466705.241	evm.model.000171F_pilon_pilon.62	0
109- 5:	evm.model.PGA_scaffold0__85_contigs__length_37466705.252	evm.model.000171F_pilon_pilon.67	2e-76
## Alignment 110: score=327.0 e_value=2.5e-13 N=7 at0&ts171 minus
110- 0:	evm.model.PGA_scaffold0__85_contigs__length_37466705.2726	evm.model.000171F_pilon_pilon.68	7e-41
110- 1:	evm.model.PGA_scaffold0__85_contigs__length_37466705.2738	evm.model.000171F_pilon_pilon.57	2e-10
110- 2:	evm.model.PGA_scaffold0__85_contigs__length_37466705.2740	evm.model.000171F_pilon_pilon.56	0
110- 3:	evm.model.PGA_scaffold0__85_contigs__length_37466705.2744	evm.model.000171F_pilon_pilon.55	8e-98
110- 4:	evm.model.PGA_scaffold0__85_contigs__length_37466705.2745	evm.model.000171F_pilon_pilon.54	3e-85
110- 5:	evm.model.PGA_scaffold0__85_contigs__length_37466705.2748	evm.model.000171F_pilon_pilon.53	5e-89
110- 6:	evm.model.PGA_scaffold0__85_contigs__length_37466705.2749	evm.model.000171F_pilon_pilon.47	1e-146
## Alignment 111: score=639.0 e_value=2.7e-30 N=13 at0&ts185 plus
111- 0:	evm.model.PGA_scaffold0__85_contigs__length_37466705.2345	evm.model.000185F_pilon_pilon.18	1e-53
111- 1:	evm.model.PGA_scaffold0__85_contigs__length_37466705.2346	evm.model.000185F_pilon_pilon.19	1e-157
111- 2:	evm.model.PGA_scaffold0__85_contigs__length_37466705.2347	evm.model.000185F_pilon_pilon.21	2e-126
111- 3:	evm.model.PGA_scaffold0__85_contigs__length_37466705.2349	evm.model.000185F_pilon_pilon.23	0
111- 4:	evm.model.PGA_scaffold0__85_contigs__length_37466705.2351	evm.model.000185F_pilon_pilon.25	4e-123
111- 5:	evm.model.PGA_scaffold0__85_contigs__length_37466705.2352	evm.model.000185F_pilon_pilon.26	1e-150
111- 6:	evm.model.PGA_scaffold0__85_contigs__length_37466705.2353	evm.model.000185F_pilon_pilon.27	4e-100
111- 7:	evm.model.PGA_scaffold0__85_contigs__length_37466705.2354	evm.model.000185F_pilon_pilon.28	0
111- 8:	evm.model.PGA_scaffold0__85_contigs__length_37466705.2355	evm.model.000185F_pilon_pilon.29	1e-152
111- 9:	evm.model.PGA_scaffold0__85_contigs__length_37466705.2356	evm.model.000185F_pilon_pilon.31	3e-83
111- 10:	evm.model.PGA_scaffold0__85_contigs__length_37466705.2359	evm.model.000185F_pilon_pilon.34	3e-57
111- 11:	evm.model.PGA_scaffold0__85_contigs__length_37466705.2360	evm.model.000185F_pilon_pilon.35	0
111- 12:	evm.model.PGA_scaffold0__85_contigs__length_37466705.2361	evm.model.000185F_pilon_pilon.37	1e-180
## Alignment 112: score=410.0 e_value=2.1e-18 N=9 at0&ts185 plus
112- 0:	PGA_scaffold0__85_contigs__length_37466705.act_scaff_245404.mrna1	evm.model.000185F_pilon_pilon.60	2e-38
112- 1:	evm.model.PGA_scaffold0__85_contigs__length_37466705.2726	evm.model.000185F_pilon_pilon.62	3e-41
112- 2:	evm.model.PGA_scaffold0__85_contigs__length_37466705.2728	evm.model.000185F_pilon_pilon.73	1e-15
112- 3:	evm.model.PGA_scaffold0__85_contigs__length_37466705.2738	evm.model.000185F_pilon_pilon.74	2e-10
112- 4:	evm.model.PGA_scaffold0__85_contigs__length_37466705.2740	evm.model.000185F_pilon_pilon.75	0
112- 5:	evm.model.PGA_scaffold0__85_contigs__length_37466705.2744	evm.model.000185F_pilon_pilon.76	8e-99
112- 6:	evm.model.PGA_scaffold0__85_contigs__length_37466705.2745	evm.model.000185F_pilon_pilon.77	6e-86
112- 7:	evm.model.PGA_scaffold0__85_contigs__length_37466705.2748	evm.model.000185F_pilon_pilon.78	2e-88
112- 8:	evm.model.PGA_scaffold0__85_contigs__length_37466705.2749	evm.model.000185F_pilon_pilon.81	1e-146
## Alignment 113: score=447.0 e_value=1e-15 N=9 at0&ts189 plus
113- 0:	evm.model.PGA_scaffold0__85_contigs__length_37466705.5083	evm.model.000189F_pilon_pilon.29	0
113- 1:	evm.model.PGA_scaffold0__85_contigs__length_37466705.5084	evm.model.000189F_pilon_pilon.30	0
113- 2:	evm.model.PGA_scaffold0__85_contigs__length_37466705.5085	evm.model.000189F_pilon_pilon.31	6e-124
113- 3:	evm.model.PGA_scaffold0__85_contigs__length_37466705.5086	evm.model.000189F_pilon_pilon.32	0
113- 4:	evm.model.PGA_scaffold0__85_contigs__length_37466705.5087	evm.model.000189F_pilon_pilon.33	0
113- 5:	evm.model.PGA_scaffold0__85_contigs__length_37466705.5088	evm.model.000189F_pilon_pilon.34	0
113- 6:	evm.model.PGA_scaffold0__85_contigs__length_37466705.5089	evm.model.000189F_pilon_pilon.35	0
113- 7:	evm.model.PGA_scaffold0__85_contigs__length_37466705.5090	evm.model.000189F_pilon_pilon.36	1e-113
113- 8:	evm.model.PGA_scaffold0__85_contigs__length_37466705.5093	evm.model.000189F_pilon_pilon.37	0
## Alignment 114: score=570.0 e_value=9.2e-28 N=12 at0&ts189 minus
114- 0:	evm.model.PGA_scaffold0__85_contigs__length_37466705.5066	evm.model.000189F_pilon_pilon.67	0
114- 1:	evm.model.PGA_scaffold0__85_contigs__length_37466705.5067	evm.model.000189F_pilon_pilon.66	4e-134
114- 2:	evm.model.PGA_scaffold0__85_contigs__length_37466705.5068	evm.model.000189F_pilon_pilon.65	0
114- 3:	evm.model.PGA_scaffold0__85_contigs__length_37466705.5069	evm.model.000189F_pilon_pilon.64	4e-176
114- 4:	evm.model.PGA_scaffold0__85_contigs__length_37466705.5070	evm.model.000189F_pilon_pilon.63	3e-115
114- 5:	evm.model.PGA_scaffold0__85_contigs__length_37466705.5071	evm.model.000189F_pilon_pilon.62	0
114- 6:	evm.model.PGA_scaffold0__85_contigs__length_37466705.5074	evm.model.000189F_pilon_pilon.57	3e-27
114- 7:	evm.model.PGA_scaffold0__85_contigs__length_37466705.5075	evm.model.000189F_pilon_pilon.55	0
114- 8:	evm.model.PGA_scaffold0__85_contigs__length_37466705.5077.1.5d659fcd.1.5d6d2787	evm.model.000189F_pilon_pilon.53	4e-175
114- 9:	evm.model.PGA_scaffold0__85_contigs__length_37466705.5078	000189F_pilon_pilon.tel_hgap_828087.mrna1	2e-69
114- 10:	evm.model.PGA_scaffold0__85_contigs__length_37466705.5081	000189F_pilon_pilon.evm.model.000906F_pilon_pilon.16.mrna2	7e-26
114- 11:	evm.model.PGA_scaffold0__85_contigs__length_37466705.5090	evm.model.000189F_pilon_pilon.36	1e-113
## Alignment 115: score=427.0 e_value=4.4e-16 N=9 at0&ts189 minus
115- 0:	evm.model.PGA_scaffold0__85_contigs__length_37466705.5132	evm.model.000189F_pilon_pilon.25	5e-177
115- 1:	evm.model.PGA_scaffold0__85_contigs__length_37466705.5133	evm.model.000189F_pilon_pilon.24	0
115- 2:	evm.model.PGA_scaffold0__85_contigs__length_37466705.5134	evm.model.000189F_pilon_pilon.23	0
115- 3:	evm.model.PGA_scaffold0__85_contigs__length_37466705.5136	evm.model.000189F_pilon_pilon.22	0
115- 4:	evm.model.PGA_scaffold0__85_contigs__length_37466705.5137	evm.model.000189F_pilon_pilon.21	5e-121
115- 5:	evm.model.PGA_scaffold0__85_contigs__length_37466705.5138	evm.model.000189F_pilon_pilon.20	2e-135
115- 6:	evm.model.PGA_scaffold0__85_contigs__length_37466705.5140	evm.model.000189F_pilon_pilon.8	0
115- 7:	evm.model.PGA_scaffold0__85_contigs__length_37466705.5141	evm.model.000189F_pilon_pilon.5	0
115- 8:	evm.model.PGA_scaffold0__85_contigs__length_37466705.5142	evm.model.000189F_pilon_pilon.1	7e-135
## Alignment 116: score=424.0 e_value=5.3e-17 N=9 at0&ts196 plus
116- 0:	evm.model.PGA_scaffold0__85_contigs__length_37466705.1169	evm.model.000196F_pilon_pilon.43	8e-173
116- 1:	evm.model.PGA_scaffold0__85_contigs__length_37466705.1170	evm.model.000196F_pilon_pilon.44	0
116- 2:	evm.model.PGA_scaffold0__85_contigs__length_37466705.1171	evm.model.000196F_pilon_pilon.45	6e-101
116- 3:	evm.model.PGA_scaffold0__85_contigs__length_37466705.1172	evm.model.000196F_pilon_pilon.46	0
116- 4:	evm.model.PGA_scaffold0__85_contigs__length_37466705.1173	evm.model.000196F_pilon_pilon.47	7e-75
116- 5:	evm.model.PGA_scaffold0__85_contigs__length_37466705.1174	evm.model.000196F_pilon_pilon.57	2e-27
116- 6:	evm.model.PGA_scaffold0__85_contigs__length_37466705.1179	evm.model.000196F_pilon_pilon.64	0
116- 7:	evm.model.PGA_scaffold0__85_contigs__length_37466705.1181	evm.model.000196F_pilon_pilon.68.1.5ddbac2c	0
116- 8:	evm.model.PGA_scaffold0__85_contigs__length_37466705.1184	evm.model.000196F_pilon_pilon.69	0
## Alignment 117: score=290.0 e_value=5.3e-08 N=6 at0&ts196 plus
117- 0:	evm.model.PGA_scaffold0__85_contigs__length_37466705.911	evm.model.000196F_pilon_pilon.35	0
117- 1:	evm.model.PGA_scaffold0__85_contigs__length_37466705.912	evm.model.000196F_pilon_pilon.37	0
117- 2:	evm.model.PGA_scaffold0__85_contigs__length_37466705.913	evm.model.000196F_pilon_pilon.38	0
117- 3:	evm.model.PGA_scaffold0__85_contigs__length_37466705.915	evm.model.000196F_pilon_pilon.39	1e-94
117- 4:	evm.model.PGA_scaffold0__85_contigs__length_37466705.916	evm.model.000196F_pilon_pilon.41	1e-78
117- 5:	evm.model.PGA_scaffold0__85_contigs__length_37466705.918	evm.model.000196F_pilon_pilon.43	7e-85
## Alignment 118: score=800.0 e_value=6.1e-48 N=17 at0&ts196 minus
118- 0:	evm.model.PGA_scaffold0__85_contigs__length_37466705.1881	evm.model.000196F_pilon_pilon.50	7e-33
118- 1:	evm.model.PGA_scaffold0__85_contigs__length_37466705.1882	evm.model.000196F_pilon_pilon.34	0
118- 2:	evm.model.PGA_scaffold0__85_contigs__length_37466705.1896	evm.model.000196F_pilon_pilon.32	2e-170
118- 3:	evm.model.PGA_scaffold0__85_contigs__length_37466705.1898	evm.model.000196F_pilon_pilon.31	0
118- 4:	evm.model.PGA_scaffold0__85_contigs__length_37466705.1899	evm.model.000196F_pilon_pilon.22	3e-83
118- 5:	evm.model.PGA_scaffold0__85_contigs__length_37466705.1900	evm.model.000196F_pilon_pilon.21	1e-158
118- 6:	evm.model.PGA_scaffold0__85_contigs__length_37466705.1901	evm.model.000196F_pilon_pilon.20	7e-173
118- 7:	evm.model.PGA_scaffold0__85_contigs__length_37466705.1902	evm.model.000196F_pilon_pilon.19	6e-64
118- 8:	evm.model.PGA_scaffold0__85_contigs__length_37466705.1903	evm.model.000196F_pilon_pilon.18	1e-168
118- 9:	evm.model.PGA_scaffold0__85_contigs__length_37466705.1904	evm.model.000196F_pilon_pilon.11	1e-123
118- 10:	evm.model.PGA_scaffold0__85_contigs__length_37466705.1905	evm.model.000196F_pilon_pilon.10	9e-15
118- 11:	evm.model.PGA_scaffold0__85_contigs__length_37466705.1906	evm.model.000196F_pilon_pilon.9	0
118- 12:	evm.model.PGA_scaffold0__85_contigs__length_37466705.1907	evm.model.000196F_pilon_pilon.8	0
118- 13:	evm.model.PGA_scaffold0__85_contigs__length_37466705.1908	evm.model.000196F_pilon_pilon.7	0
118- 14:	evm.model.PGA_scaffold0__85_contigs__length_37466705.1910	evm.model.000196F_pilon_pilon.3	0
118- 15:	evm.model.PGA_scaffold0__85_contigs__length_37466705.1913	evm.model.000196F_pilon_pilon.2	0
118- 16:	evm.model.PGA_scaffold0__85_contigs__length_37466705.1914	evm.model.000196F_pilon_pilon.1	8e-34
## Alignment 119: score=297.0 e_value=6.3e-08 N=6 at0&ts198 plus
119- 0:	evm.model.PGA_scaffold0__85_contigs__length_37466705.1669	evm.model.000198F_pilon_pilon.59	6e-36
119- 1:	evm.model.PGA_scaffold0__85_contigs__length_37466705.1671	evm.model.000198F_pilon_pilon.60	1e-107
119- 2:	evm.model.PGA_scaffold0__85_contigs__length_37466705.1672	evm.model.000198F_pilon_pilon.61	3e-87
119- 3:	evm.model.PGA_scaffold0__85_contigs__length_37466705.1674	evm.model.000198F_pilon_pilon.62	3e-166
119- 4:	evm.model.PGA_scaffold0__85_contigs__length_37466705.1675	evm.model.000198F_pilon_pilon.64	1e-37
119- 5:	evm.model.PGA_scaffold0__85_contigs__length_37466705.1677	evm.model.000198F_pilon_pilon.66	3e-31
## Alignment 120: score=254.0 e_value=4e-08 N=6 at0&ts198 plus
120- 0:	evm.model.PGA_scaffold0__85_contigs__length_37466705.1079	evm.model.000198F_pilon_pilon.20	2e-47
120- 1:	evm.model.PGA_scaffold0__85_contigs__length_37466705.1084.1.5d659ff8	evm.model.000198F_pilon_pilon.28	0
120- 2:	evm.model.PGA_scaffold0__85_contigs__length_37466705.1086	evm.model.000198F_pilon_pilon.29.3.5ddbac32	0
120- 3:	evm.model.PGA_scaffold0__85_contigs__length_37466705.1087	evm.model.000198F_pilon_pilon.30	0
120- 4:	evm.model.PGA_scaffold0__85_contigs__length_37466705.1105	evm.model.000198F_pilon_pilon.34	0
120- 5:	evm.model.PGA_scaffold0__85_contigs__length_37466705.1115	evm.model.000198F_pilon_pilon.47	3e-174
## Alignment 121: score=298.0 e_value=8.3e-08 N=6 at0&ts199 minus
121- 0:	evm.model.PGA_scaffold0__85_contigs__length_37466705.2507	evm.model.000199F_pilon_pilon.29	0
121- 1:	evm.model.PGA_scaffold0__85_contigs__length_37466705.2508	evm.model.000199F_pilon_pilon.28	1e-47
121- 2:	evm.model.PGA_scaffold0__85_contigs__length_37466705.2509	evm.model.000199F_pilon_pilon.27	9e-123
121- 3:	evm.model.PGA_scaffold0__85_contigs__length_37466705.2510	evm.model.000199F_pilon_pilon.26	1e-95
121- 4:	evm.model.PGA_scaffold0__85_contigs__length_37466705.2511	evm.model.000199F_pilon_pilon.25	6e-174
121- 5:	evm.model.PGA_scaffold0__85_contigs__length_37466705.2512	evm.model.000199F_pilon_pilon.24	3e-76
## Alignment 122: score=289.0 e_value=5.8e-08 N=6 at0&ts21 minus
122- 0:	evm.model.PGA_scaffold0__85_contigs__length_37466705.2980	evm.model.000021F_pilon_pilon.26	6e-112
122- 1:	evm.model.PGA_scaffold0__85_contigs__length_37466705.2981	evm.model.000021F_pilon_pilon.25	1e-95
122- 2:	evm.model.PGA_scaffold0__85_contigs__length_37466705.2982	evm.model.000021F_pilon_pilon.24	1e-44
122- 3:	evm.model.PGA_scaffold0__85_contigs__length_37466705.2983	evm.model.000021F_pilon_pilon.23	0
122- 4:	evm.model.PGA_scaffold0__85_contigs__length_37466705.2987	evm.model.000021F_pilon_pilon.22	0
122- 5:	PGA_scaffold0__85_contigs__length_37466705.act_scaff_1161483.mrna1	evm.model.000021F_pilon_pilon.21	0
## Alignment 123: score=324.0 e_value=1.2e-10 N=7 at0&ts216 plus
123- 0:	evm.model.PGA_scaffold0__85_contigs__length_37466705.1356	evm.model.000216F_pilon_pilon.29	8e-17
123- 1:	evm.model.PGA_scaffold0__85_contigs__length_37466705.1359	evm.model.000216F_pilon_pilon.30.1.5ddbac60	1e-85
123- 2:	evm.model.PGA_scaffold0__85_contigs__length_37466705.1364	evm.model.000216F_pilon_pilon.37	0
123- 3:	evm.model.PGA_scaffold0__85_contigs__length_37466705.1366.1.5d65a00d	evm.model.000216F_pilon_pilon.39	7e-19
123- 4:	evm.model.PGA_scaffold0__85_contigs__length_37466705.1367.1.5d65a00e	evm.model.000216F_pilon_pilon.40.1.5ddbac61	7e-106
123- 5:	evm.model.PGA_scaffold0__85_contigs__length_37466705.1374	evm.model.000216F_pilon_pilon.41	5e-99
123- 6:	evm.model.PGA_scaffold0__85_contigs__length_37466705.1376	evm.model.000216F_pilon_pilon.43.1.5ddbac62	1e-132
## Alignment 124: score=294.0 e_value=1.2e-08 N=6 at0&ts216 plus
124- 0:	evm.model.PGA_scaffold0__85_contigs__length_37466705.580	evm.model.000216F_pilon_pilon.14	0
124- 1:	evm.model.PGA_scaffold0__85_contigs__length_37466705.581	evm.model.000216F_pilon_pilon.15	2e-78
124- 2:	evm.model.PGA_scaffold0__85_contigs__length_37466705.582	evm.model.000216F_pilon_pilon.16	0
124- 3:	evm.model.PGA_scaffold0__85_contigs__length_37466705.583	evm.model.000216F_pilon_pilon.17	3e-77
124- 4:	evm.model.PGA_scaffold0__85_contigs__length_37466705.584	evm.model.000216F_pilon_pilon.18	1e-46
124- 5:	evm.model.PGA_scaffold0__85_contigs__length_37466705.585	evm.model.000216F_pilon_pilon.20	1e-113
## Alignment 125: score=723.0 e_value=1.4e-37 N=15 at0&ts216 minus
125- 0:	evm.model.PGA_scaffold0__85_contigs__length_37466705.1267	evm.model.000216F_pilon_pilon.66	0
125- 1:	evm.model.PGA_scaffold0__85_contigs__length_37466705.1273	evm.model.000216F_pilon_pilon.65	0
125- 2:	evm.model.PGA_scaffold0__85_contigs__length_37466705.1276	evm.model.000216F_pilon_pilon.63	0
125- 3:	evm.model.PGA_scaffold0__85_contigs__length_37466705.1278	evm.model.000216F_pilon_pilon.62	1e-74
125- 4:	evm.model.PGA_scaffold0__85_contigs__length_37466705.1280	evm.model.000216F_pilon_pilon.58	1e-117
125- 5:	evm.model.PGA_scaffold0__85_contigs__length_37466705.1286	evm.model.000216F_pilon_pilon.57	1e-88
125- 6:	evm.model.PGA_scaffold0__85_contigs__length_37466705.1287_evm.model.PGA_scaffold0__85_contigs__length_37466705.1289	evm.model.000216F_pilon_pilon.56	1e-152
125- 7:	evm.model.PGA_scaffold0__85_contigs__length_37466705.1290.1.5d659f8d	evm.model.000216F_pilon_pilon.54	3e-73
125- 8:	evm.model.PGA_scaffold0__85_contigs__length_37466705.1291	evm.model.000216F_pilon_pilon.52	0
125- 9:	evm.model.PGA_scaffold0__85_contigs__length_37466705.1292	evm.model.000216F_pilon_pilon.51	2e-110
125- 10:	evm.model.PGA_scaffold0__85_contigs__length_37466705.1293	evm.model.000216F_pilon_pilon.50	0
125- 11:	evm.model.PGA_scaffold0__85_contigs__length_37466705.1294	evm.model.000216F_pilon_pilon.49	0
125- 12:	evm.model.PGA_scaffold0__85_contigs__length_37466705.1295	evm.model.000216F_pilon_pilon.48	5e-55
125- 13:	evm.model.PGA_scaffold0__85_contigs__length_37466705.1296	evm.model.000216F_pilon_pilon.46	0
125- 14:	evm.model.PGA_scaffold0__85_contigs__length_37466705.1297	evm.model.000216F_pilon_pilon.45	3e-68
## Alignment 126: score=346.0 e_value=7e-11 N=7 at0&ts216 minus
126- 0:	evm.model.PGA_scaffold0__85_contigs__length_37466705.437	evm.model.000216F_pilon_pilon.7	1e-39
126- 1:	evm.model.PGA_scaffold0__85_contigs__length_37466705.439	000216F_pilon_pilon.tel_hgap_827356.mrna1	7e-23
126- 2:	evm.model.PGA_scaffold0__85_contigs__length_37466705.440	evm.model.000216F_pilon_pilon.6	0
126- 3:	evm.model.PGA_scaffold0__85_contigs__length_37466705.441	evm.model.000216F_pilon_pilon.4	9e-100
126- 4:	evm.model.PGA_scaffold0__85_contigs__length_37466705.443	evm.model.000216F_pilon_pilon.3	0
126- 5:	evm.model.PGA_scaffold0__85_contigs__length_37466705.444	evm.model.000216F_pilon_pilon.2	0
126- 6:	evm.model.PGA_scaffold0__85_contigs__length_37466705.445	evm.model.000216F_pilon_pilon.1	1e-40
## Alignment 127: score=276.0 e_value=5.5e-10 N=6 at0&ts216 minus
127- 0:	PGA_scaffold0__85_contigs__length_37466705.act_scaff_57790.mrna1	evm.model.000216F_pilon_pilon.30.1.5ddbac60	2e-40
127- 1:	evm.model.PGA_scaffold0__85_contigs__length_37466705.1635	evm.model.000216F_pilon_pilon.25	2e-40
127- 2:	evm.model.PGA_scaffold0__85_contigs__length_37466705.1638	evm.model.000216F_pilon_pilon.24	2e-131
127- 3:	evm.model.PGA_scaffold0__85_contigs__length_37466705.1639	evm.model.000216F_pilon_pilon.23	3e-118
127- 4:	evm.model.PGA_scaffold0__85_contigs__length_37466705.1640	evm.model.000216F_pilon_pilon.22	2e-150
127- 5:	evm.model.PGA_scaffold0__85_contigs__length_37466705.1641	evm.model.000216F_pilon_pilon.21	0
## Alignment 128: score=579.0 e_value=1.1e-26 N=12 at0&ts217 minus
128- 0:	evm.model.PGA_scaffold0__85_contigs__length_37466705.4744	evm.model.000217F_pilon_pilon.36	0
128- 1:	evm.model.PGA_scaffold0__85_contigs__length_37466705.4745.5.5d659fc6	evm.model.000217F_pilon_pilon.35	3e-147
128- 2:	evm.model.PGA_scaffold0__85_contigs__length_37466705.4748	evm.model.000217F_pilon_pilon.33	4e-06
128- 3:	evm.model.PGA_scaffold0__85_contigs__length_37466705.4749	evm.model.000217F_pilon_pilon.32	3e-162
128- 4:	evm.model.PGA_scaffold0__85_contigs__length_37466705.4750	evm.model.000217F_pilon_pilon.29	1e-133
128- 5:	evm.model.PGA_scaffold0__85_contigs__length_37466705.4751	evm.model.000217F_pilon_pilon.28	0
128- 6:	evm.model.PGA_scaffold0__85_contigs__length_37466705.4752_evm.model.PGA_scaffold0__85_contigs__length_37466705.4753	evm.model.000217F_pilon_pilon.26	0
128- 7:	evm.model.PGA_scaffold0__85_contigs__length_37466705.4754	evm.model.000217F_pilon_pilon.23	7e-123
128- 8:	PGA_scaffold0__85_contigs__length_37466705.act_scaff_57124.mrna1	evm.model.000217F_pilon_pilon.20	1e-164
128- 9:	evm.model.PGA_scaffold0__85_contigs__length_37466705.4758	evm.model.000217F_pilon_pilon.18	0
128- 10:	evm.model.PGA_scaffold0__85_contigs__length_37466705.4759	evm.model.000217F_pilon_pilon.17	2e-81
128- 11:	evm.model.PGA_scaffold0__85_contigs__length_37466705.4761	evm.model.000217F_pilon_pilon.16	3e-92
## Alignment 129: score=508.0 e_value=2.6e-25 N=11 at0&ts222 plus
129- 0:	evm.model.PGA_scaffold0__85_contigs__length_37466705.1208	evm.model.000222F_pilon_pilon.2	0
129- 1:	evm.model.PGA_scaffold0__85_contigs__length_37466705.1224	evm.model.000222F_pilon_pilon.4	1e-13
129- 2:	evm.model.PGA_scaffold0__85_contigs__length_37466705.1226	evm.model.000222F_pilon_pilon.6	8e-27
129- 3:	evm.model.PGA_scaffold0__85_contigs__length_37466705.1228	evm.model.000222F_pilon_pilon.10	8e-164
129- 4:	evm.model.PGA_scaffold0__85_contigs__length_37466705.1229	evm.model.000222F_pilon_pilon.11	2e-176
129- 5:	evm.model.PGA_scaffold0__85_contigs__length_37466705.1235.1.5d659f8b	evm.model.000222F_pilon_pilon.12	6e-48
129- 6:	evm.model.PGA_scaffold0__85_contigs__length_37466705.1236	evm.model.000222F_pilon_pilon.15	2e-116
129- 7:	evm.model.PGA_scaffold0__85_contigs__length_37466705.1237	evm.model.000222F_pilon_pilon.16	7e-110
129- 8:	evm.model.PGA_scaffold0__85_contigs__length_37466705.1238	evm.model.000222F_pilon_pilon.17	0
129- 9:	evm.model.PGA_scaffold0__85_contigs__length_37466705.1239.1.5d6d2716	evm.model.000222F_pilon_pilon.19	2e-70
129- 10:	evm.model.PGA_scaffold0__85_contigs__length_37466705.1240	evm.model.000222F_pilon_pilon.21	0
## Alignment 130: score=324.0 e_value=1.5e-10 N=7 at0&ts225 plus
130- 0:	evm.model.PGA_scaffold0__85_contigs__length_37466705.4992	evm.model.000225F_pilon_pilon.10	0
130- 1:	evm.model.PGA_scaffold0__85_contigs__length_37466705.4998	evm.model.000225F_pilon_pilon.22	0
130- 2:	evm.model.PGA_scaffold0__85_contigs__length_37466705.5001	evm.model.000225F_pilon_pilon.25	3e-17
130- 3:	evm.model.PGA_scaffold0__85_contigs__length_37466705.5006	evm.model.000225F_pilon_pilon.32	5e-162
130- 4:	evm.model.PGA_scaffold0__85_contigs__length_37466705.5011	evm.model.000225F_pilon_pilon.34	5e-145
130- 5:	evm.model.PGA_scaffold0__85_contigs__length_37466705.5012	evm.model.000225F_pilon_pilon.35	2e-131
130- 6:	evm.model.PGA_scaffold0__85_contigs__length_37466705.5016	evm.model.000225F_pilon_pilon.38	2e-108
## Alignment 131: score=339.0 e_value=7.9e-14 N=7 at0&ts232 minus
131- 0:	evm.model.PGA_scaffold0__85_contigs__length_37466705.3772	evm.model.000232F_pilon_pilon.29	3e-17
131- 1:	evm.model.PGA_scaffold0__85_contigs__length_37466705.3775	evm.model.000232F_pilon_pilon.21	1e-54
131- 2:	evm.model.PGA_scaffold0__85_contigs__length_37466705.3776	evm.model.000232F_pilon_pilon.20	2e-53
131- 3:	evm.model.PGA_scaffold0__85_contigs__length_37466705.3777	evm.model.000232F_pilon_pilon.19	0
131- 4:	evm.model.PGA_scaffold0__85_contigs__length_37466705.3779	evm.model.000232F_pilon_pilon.18	3e-89
131- 5:	evm.model.PGA_scaffold0__85_contigs__length_37466705.3780.2.5d65a06b	evm.model.000232F_pilon_pilon.17	0
131- 6:	evm.model.PGA_scaffold0__85_contigs__length_37466705.3781	evm.model.000232F_pilon_pilon.16	3e-144
## Alignment 132: score=378.0 e_value=1.1e-15 N=8 at0&ts24 plus
132- 0:	evm.model.PGA_scaffold0__85_contigs__length_37466705.2147	evm.model.000024F_pilon_pilon.132	7e-69
132- 1:	evm.model.PGA_scaffold0__85_contigs__length_37466705.2152	evm.model.000024F_pilon_pilon.148	0
132- 2:	evm.model.PGA_scaffold0__85_contigs__length_37466705.2153	evm.model.000024F_pilon_pilon.149	7e-41
132- 3:	evm.model.PGA_scaffold0__85_contigs__length_37466705.2154	evm.model.000024F_pilon_pilon.151	5e-118
132- 4:	evm.model.PGA_scaffold0__85_contigs__length_37466705.2155	evm.model.000024F_pilon_pilon.152	0
132- 5:	PGA_scaffold0__85_contigs__length_37466705.act_scaff_679888.mrna1	evm.model.000024F_pilon_pilon.153	0
132- 6:	evm.model.PGA_scaffold0__85_contigs__length_37466705.2160	evm.model.000024F_pilon_pilon.155	3e-84
132- 7:	evm.model.PGA_scaffold0__85_contigs__length_37466705.2161	evm.model.000024F_pilon_pilon.157	2e-37
## Alignment 133: score=1125.0 e_value=1.9e-63 N=23 at0&ts26 minus
133- 0:	evm.model.PGA_scaffold0__85_contigs__length_37466705.5223	evm.model.000026F_pilon_pilon.106	1e-173
133- 1:	evm.model.PGA_scaffold0__85_contigs__length_37466705.5224	evm.model.000026F_pilon_pilon.105	0
133- 2:	evm.model.PGA_scaffold0__85_contigs__length_37466705.5225	evm.model.000026F_pilon_pilon.104	2e-59
133- 3:	evm.model.PGA_scaffold0__85_contigs__length_37466705.5226	evm.model.000026F_pilon_pilon.103	4e-134
133- 4:	evm.model.PGA_scaffold0__85_contigs__length_37466705.5227	evm.model.000026F_pilon_pilon.102	0
133- 5:	evm.model.PGA_scaffold0__85_contigs__length_37466705.5228	evm.model.000026F_pilon_pilon.100	0
133- 6:	evm.model.PGA_scaffold0__85_contigs__length_37466705.5229	evm.model.000026F_pilon_pilon.99	3e-143
133- 7:	evm.model.PGA_scaffold0__85_contigs__length_37466705.5230	evm.model.000026F_pilon_pilon.97	7e-58
133- 8:	evm.model.PGA_scaffold0__85_contigs__length_37466705.5231	evm.model.000026F_pilon_pilon.96	3e-106
133- 9:	evm.model.PGA_scaffold0__85_contigs__length_37466705.5232	evm.model.000026F_pilon_pilon.94	0
133- 10:	evm.model.PGA_scaffold0__85_contigs__length_37466705.5233	evm.model.000026F_pilon_pilon.93	0
133- 11:	evm.model.PGA_scaffold0__85_contigs__length_37466705.5234	evm.model.000026F_pilon_pilon.91	0
133- 12:	evm.model.PGA_scaffold0__85_contigs__length_37466705.5235	evm.model.000026F_pilon_pilon.90	0
133- 13:	evm.model.PGA_scaffold0__85_contigs__length_37466705.5236	evm.model.000026F_pilon_pilon.89	0
133- 14:	evm.model.PGA_scaffold0__85_contigs__length_37466705.5239	evm.model.000026F_pilon_pilon.88	0
133- 15:	evm.model.PGA_scaffold0__85_contigs__length_37466705.5240	evm.model.000026F_pilon_pilon.85	0
133- 16:	evm.model.PGA_scaffold0__85_contigs__length_37466705.5241	evm.model.000026F_pilon_pilon.84	0
133- 17:	evm.model.PGA_scaffold0__85_contigs__length_37466705.5243	evm.model.000026F_pilon_pilon.83	8e-170
133- 18:	evm.model.PGA_scaffold0__85_contigs__length_37466705.5244	evm.model.000026F_pilon_pilon.81	0
133- 19:	evm.model.PGA_scaffold0__85_contigs__length_37466705.5246	evm.model.000026F_pilon_pilon.79	6e-95
133- 20:	evm.model.PGA_scaffold0__85_contigs__length_37466705.5249	evm.model.000026F_pilon_pilon.76	0
133- 21:	PGA_scaffold0__85_contigs__length_37466705.act_scaff_434181utrorf.mrna1	evm.model.000026F_pilon_pilon.75	4e-177
133- 22:	evm.model.PGA_scaffold0__85_contigs__length_37466705.5256	evm.model.000026F_pilon_pilon.72	1e-44
## Alignment 134: score=418.0 e_value=1.3e-17 N=9 at0&ts262 plus
134- 0:	evm.model.PGA_scaffold0__85_contigs__length_37466705.1036	evm.model.000262F_pilon_pilon.22	2e-58
134- 1:	evm.model.PGA_scaffold0__85_contigs__length_37466705.1042	evm.model.000262F_pilon_pilon.23	8e-97
134- 2:	evm.model.PGA_scaffold0__85_contigs__length_37466705.1049	evm.model.000262F_pilon_pilon.24	0
134- 3:	evm.model.PGA_scaffold0__85_contigs__length_37466705.1050	evm.model.000262F_pilon_pilon.26	3e-163
134- 4:	evm.model.PGA_scaffold0__85_contigs__length_37466705.1064	evm.model.000262F_pilon_pilon.27	1e-109
134- 5:	evm.model.PGA_scaffold0__85_contigs__length_37466705.1065	evm.model.000262F_pilon_pilon.28	4e-139
134- 6:	evm.model.PGA_scaffold0__85_contigs__length_37466705.1066	evm.model.000262F_pilon_pilon.29	0
134- 7:	evm.model.PGA_scaffold0__85_contigs__length_37466705.1067	evm.model.000262F_pilon_pilon.30	0
134- 8:	evm.model.PGA_scaffold0__85_contigs__length_37466705.1073.4.5d659f88	evm.model.000262F_pilon_pilon.31	3e-21
## Alignment 135: score=717.0 e_value=7.6e-39 N=15 at0&ts262 minus
135- 0:	evm.model.PGA_scaffold0__85_contigs__length_37466705.1016	evm.model.000262F_pilon_pilon.60	4e-100
135- 1:	evm.model.PGA_scaffold0__85_contigs__length_37466705.1017	evm.model.000262F_pilon_pilon.59	1e-39
135- 2:	evm.model.PGA_scaffold0__85_contigs__length_37466705.1019	evm.model.000262F_pilon_pilon.57	0
135- 3:	evm.model.PGA_scaffold0__85_contigs__length_37466705.1020	evm.model.000262F_pilon_pilon.54	3e-78
135- 4:	evm.model.PGA_scaffold0__85_contigs__length_37466705.1021	evm.model.000262F_pilon_pilon.53	0
135- 5:	PGA_scaffold0__85_contigs__length_37466705.act_scaff_238722.mrna1	000262F_pilon_pilon.tel_hgap_126842.mrna2	9e-23
135- 6:	evm.model.PGA_scaffold0__85_contigs__length_37466705.1022	evm.model.000262F_pilon_pilon.51	0
135- 7:	PGA_scaffold0__85_contigs__length_37466705.act_scaff_2198.mrna1	evm.model.000262F_pilon_pilon.49	8e-17
135- 8:	evm.model.PGA_scaffold0__85_contigs__length_37466705.1024.1.5d659ff5	evm.model.000262F_pilon_pilon.48	2e-116
135- 9:	evm.model.PGA_scaffold0__85_contigs__length_37466705.1025	evm.model.000262F_pilon_pilon.47	3e-79
135- 10:	evm.model.PGA_scaffold0__85_contigs__length_37466705.1027	evm.model.000262F_pilon_pilon.41	1e-43
135- 11:	evm.model.PGA_scaffold0__85_contigs__length_37466705.1030	evm.model.000262F_pilon_pilon.39	5e-09
135- 12:	evm.model.PGA_scaffold0__85_contigs__length_37466705.1035	evm.model.000262F_pilon_pilon.38	8e-42
135- 13:	evm.model.PGA_scaffold0__85_contigs__length_37466705.1036	evm.model.000262F_pilon_pilon.37	1e-19
135- 14:	evm.model.PGA_scaffold0__85_contigs__length_37466705.1050	evm.model.000262F_pilon_pilon.26	3e-163
## Alignment 136: score=373.0 e_value=3.5e-15 N=8 at0&ts263 minus
136- 0:	evm.model.PGA_scaffold0__85_contigs__length_37466705.3800	evm.model.000263F_pilon_pilon.35	4e-58
136- 1:	evm.model.PGA_scaffold0__85_contigs__length_37466705.3801	evm.model.000263F_pilon_pilon.33	2e-154
136- 2:	evm.model.PGA_scaffold0__85_contigs__length_37466705.3802	evm.model.000263F_pilon_pilon.32	4e-158
136- 3:	evm.model.PGA_scaffold0__85_contigs__length_37466705.3803_evm.model.PGA_scaffold0__85_contigs__length_37466705.3804_evm.model.PGA_scaffold0__85_contigs__length_37466705.3805.5.5d6d2760	evm.model.000263F_pilon_pilon.29	2e-40
136- 4:	evm.model.PGA_scaffold0__85_contigs__length_37466705.3808	evm.model.000263F_pilon_pilon.28	9e-154
136- 5:	evm.model.PGA_scaffold0__85_contigs__length_37466705.3809	evm.model.000263F_pilon_pilon.25	0
136- 6:	evm.model.PGA_scaffold0__85_contigs__length_37466705.3815.1.5d659fb7	evm.model.000263F_pilon_pilon.23	0
136- 7:	PGA_scaffold0__85_contigs__length_37466705.act_scaff_1156258.mrna1	evm.model.000263F_pilon_pilon.20	8e-154
## Alignment 137: score=420.0 e_value=1.7e-17 N=9 at0&ts282 plus
137- 0:	evm.model.PGA_scaffold0__85_contigs__length_37466705.2260	evm.model.000282F_pilon_pilon.41	0
137- 1:	evm.model.PGA_scaffold0__85_contigs__length_37466705.2261	evm.model.000282F_pilon_pilon.42	0
137- 2:	evm.model.PGA_scaffold0__85_contigs__length_37466705.2262	evm.model.000282F_pilon_pilon.44	3e-52
137- 3:	evm.model.PGA_scaffold0__85_contigs__length_37466705.2276	evm.model.000282F_pilon_pilon.46	0
137- 4:	evm.model.PGA_scaffold0__85_contigs__length_37466705.2277	evm.model.000282F_pilon_pilon.47	0
137- 5:	evm.model.PGA_scaffold0__85_contigs__length_37466705.2279	evm.model.000282F_pilon_pilon.48	9e-95
137- 6:	evm.model.PGA_scaffold0__85_contigs__length_37466705.2280	evm.model.000282F_pilon_pilon.52	0
137- 7:	evm.model.PGA_scaffold0__85_contigs__length_37466705.2281	evm.model.000282F_pilon_pilon.68	0
137- 8:	evm.model.PGA_scaffold0__85_contigs__length_37466705.2282	evm.model.000282F_pilon_pilon.69	6e-122
## Alignment 138: score=394.0 e_value=1.1e-14 N=8 at0&ts295 plus
138- 0:	evm.model.PGA_scaffold0__85_contigs__length_37466705.4969	evm.model.000295F_pilon_pilon.53	0
138- 1:	evm.model.PGA_scaffold0__85_contigs__length_37466705.4970	evm.model.000295F_pilon_pilon.54.1.5ddbad20.1.5ddc6ef0	8e-58
138- 2:	evm.model.PGA_scaffold0__85_contigs__length_37466705.4971	evm.model.000295F_pilon_pilon.55	2e-78
138- 3:	evm.model.PGA_scaffold0__85_contigs__length_37466705.4973	evm.model.000295F_pilon_pilon.56	1e-24
138- 4:	evm.model.PGA_scaffold0__85_contigs__length_37466705.4974	evm.model.000295F_pilon_pilon.60	0
138- 5:	evm.model.PGA_scaffold0__85_contigs__length_37466705.4975	evm.model.000295F_pilon_pilon.61	4e-34
138- 6:	evm.model.PGA_scaffold0__85_contigs__length_37466705.4976	evm.model.000295F_pilon_pilon.62	0
138- 7:	evm.model.PGA_scaffold0__85_contigs__length_37466705.4977	evm.model.000295F_pilon_pilon.63	0
## Alignment 139: score=476.0 e_value=3e-19 N=10 at0&ts296 plus
139- 0:	evm.model.PGA_scaffold0__85_contigs__length_37466705.802	evm.model.000296F_pilon_pilon.16	1e-156
139- 1:	evm.model.PGA_scaffold0__85_contigs__length_37466705.803	evm.model.000296F_pilon_pilon.17	1e-39
139- 2:	evm.model.PGA_scaffold0__85_contigs__length_37466705.818.1.5d659feb	evm.model.000296F_pilon_pilon.18	0
139- 3:	evm.model.PGA_scaffold0__85_contigs__length_37466705.822	evm.model.000296F_pilon_pilon.19	4e-27
139- 4:	evm.model.PGA_scaffold0__85_contigs__length_37466705.824	evm.model.000296F_pilon_pilon.21	8e-175
139- 5:	evm.model.PGA_scaffold0__85_contigs__length_37466705.825	evm.model.000296F_pilon_pilon.23	1e-35
139- 6:	evm.model.PGA_scaffold0__85_contigs__length_37466705.826	evm.model.000296F_pilon_pilon.24	2e-170
139- 7:	evm.model.PGA_scaffold0__85_contigs__length_37466705.827.1.5d659f7a	evm.model.000296F_pilon_pilon.26	0
139- 8:	evm.model.PGA_scaffold0__85_contigs__length_37466705.828	evm.model.000296F_pilon_pilon.27	0
139- 9:	evm.model.PGA_scaffold0__85_contigs__length_37466705.829	evm.model.000296F_pilon_pilon.28	2e-163
## Alignment 140: score=292.0 e_value=8.4e-09 N=6 at0&ts296 plus
140- 0:	evm.model.PGA_scaffold0__85_contigs__length_37466705.595	evm.model.000296F_pilon_pilon.8	0
140- 1:	evm.model.PGA_scaffold0__85_contigs__length_37466705.596	evm.model.000296F_pilon_pilon.9	0
140- 2:	evm.model.PGA_scaffold0__85_contigs__length_37466705.597	evm.model.000296F_pilon_pilon.10	3e-12
140- 3:	evm.model.PGA_scaffold0__85_contigs__length_37466705.602	evm.model.000296F_pilon_pilon.16	6e-156
140- 4:	evm.model.PGA_scaffold0__85_contigs__length_37466705.603	evm.model.000296F_pilon_pilon.17	1e-39
140- 5:	evm.model.PGA_scaffold0__85_contigs__length_37466705.604	evm.model.000296F_pilon_pilon.18	4e-87
## Alignment 141: score=625.0 e_value=6.6e-28 N=13 at0&ts298 plus
141- 0:	evm.model.PGA_scaffold0__85_contigs__length_37466705.2165	evm.model.000298F_pilon_pilon.2	1e-46
141- 1:	evm.model.PGA_scaffold0__85_contigs__length_37466705.2169	evm.model.000298F_pilon_pilon.3	3e-84
141- 2:	evm.model.PGA_scaffold0__85_contigs__length_37466705.2170	evm.model.000298F_pilon_pilon.4	1e-110
141- 3:	evm.model.PGA_scaffold0__85_contigs__length_37466705.2171	evm.model.000298F_pilon_pilon.6	0
141- 4:	evm.model.PGA_scaffold0__85_contigs__length_37466705.2173	evm.model.000298F_pilon_pilon.7	0
141- 5:	evm.model.PGA_scaffold0__85_contigs__length_37466705.2174	evm.model.000298F_pilon_pilon.8	2e-122
141- 6:	evm.model.PGA_scaffold0__85_contigs__length_37466705.2189	evm.model.000298F_pilon_pilon.13	0
141- 7:	evm.model.PGA_scaffold0__85_contigs__length_37466705.2191	evm.model.000298F_pilon_pilon.15	1e-103
141- 8:	evm.model.PGA_scaffold0__85_contigs__length_37466705.2192	evm.model.000298F_pilon_pilon.16	0
141- 9:	evm.model.PGA_scaffold0__85_contigs__length_37466705.2193	evm.model.000298F_pilon_pilon.17	0
141- 10:	evm.model.PGA_scaffold0__85_contigs__length_37466705.2196	evm.model.000298F_pilon_pilon.19	7e-41
141- 11:	evm.model.PGA_scaffold0__85_contigs__length_37466705.2199	evm.model.000298F_pilon_pilon.22	0
141- 12:	evm.model.PGA_scaffold0__85_contigs__length_37466705.2200	evm.model.000298F_pilon_pilon.23	5e-56
## Alignment 142: score=549.0 e_value=5.2e-29 N=12 at0&ts298 plus
142- 0:	evm.model.PGA_scaffold0__85_contigs__length_37466705.2018	evm.model.000298F_pilon_pilon.13	7e-19
142- 1:	evm.model.PGA_scaffold0__85_contigs__length_37466705.2030	evm.model.000298F_pilon_pilon.24	0
142- 2:	evm.model.PGA_scaffold0__85_contigs__length_37466705.2031	evm.model.000298F_pilon_pilon.25	3e-91
142- 3:	evm.model.PGA_scaffold0__85_contigs__length_37466705.2032	evm.model.000298F_pilon_pilon.26	0
142- 4:	evm.model.PGA_scaffold0__85_contigs__length_37466705.2033	evm.model.000298F_pilon_pilon.27	1e-154
142- 5:	evm.model.PGA_scaffold0__85_contigs__length_37466705.2034	evm.model.000298F_pilon_pilon.37	0
142- 6:	evm.model.PGA_scaffold0__85_contigs__length_37466705.2035	evm.model.000298F_pilon_pilon.38	3e-73
142- 7:	evm.model.PGA_scaffold0__85_contigs__length_37466705.2036	evm.model.000298F_pilon_pilon.39	1e-146
142- 8:	evm.model.PGA_scaffold0__85_contigs__length_37466705.2040	000298F_pilon_pilon.evm.model.000856F_pilon_pilon.19.mrna2	2e-13
142- 9:	evm.model.PGA_scaffold0__85_contigs__length_37466705.2054	evm.model.000298F_pilon_pilon.44	4e-145
142- 10:	evm.model.PGA_scaffold0__85_contigs__length_37466705.2055	evm.model.000298F_pilon_pilon.45	1e-84
142- 11:	evm.model.PGA_scaffold0__85_contigs__length_37466705.2056	evm.model.000298F_pilon_pilon.52	2e-36
## Alignment 143: score=387.0 e_value=3.4e-17 N=8 at0&ts301 plus
143- 0:	evm.model.PGA_scaffold0__85_contigs__length_37466705.131	evm.model.000301F_pilon_pilon.43	0
143- 1:	evm.model.PGA_scaffold0__85_contigs__length_37466705.138	evm.model.000301F_pilon_pilon.50	2e-115
143- 2:	evm.model.PGA_scaffold0__85_contigs__length_37466705.139	evm.model.000301F_pilon_pilon.51	0
143- 3:	evm.model.PGA_scaffold0__85_contigs__length_37466705.140	evm.model.000301F_pilon_pilon.55	8e-29
143- 4:	evm.model.PGA_scaffold0__85_contigs__length_37466705.143	evm.model.000301F_pilon_pilon.56	0
143- 5:	evm.model.PGA_scaffold0__85_contigs__length_37466705.145	evm.model.000301F_pilon_pilon.58	0
143- 6:	evm.model.PGA_scaffold0__85_contigs__length_37466705.146	evm.model.000301F_pilon_pilon.59	7e-95
143- 7:	evm.model.PGA_scaffold0__85_contigs__length_37466705.147	evm.model.000301F_pilon_pilon.60	0
## Alignment 144: score=295.0 e_value=1.5e-08 N=6 at0&ts305 minus
144- 0:	evm.model.PGA_scaffold0__85_contigs__length_37466705.3276	evm.model.000305F_pilon_pilon.34	5e-11
144- 1:	evm.model.PGA_scaffold0__85_contigs__length_37466705.3277	evm.model.000305F_pilon_pilon.32	2e-52
144- 2:	evm.model.PGA_scaffold0__85_contigs__length_37466705.3279	evm.model.000305F_pilon_pilon.28	1e-10
144- 3:	evm.model.PGA_scaffold0__85_contigs__length_37466705.3280	evm.model.000305F_pilon_pilon.27	4e-151
144- 4:	evm.model.PGA_scaffold0__85_contigs__length_37466705.3283	evm.model.000305F_pilon_pilon.26	1e-45
144- 5:	evm.model.PGA_scaffold0__85_contigs__length_37466705.3285	evm.model.000305F_pilon_pilon.24	2e-24
## Alignment 145: score=1242.0 e_value=1.9e-82 N=26 at0&ts31 plus
145- 0:	evm.model.PGA_scaffold0__85_contigs__length_37466705.1921	evm.model.000031F_pilon_pilon.5	4e-125
145- 1:	evm.model.PGA_scaffold0__85_contigs__length_37466705.1922	evm.model.000031F_pilon_pilon.6	0
145- 2:	evm.model.PGA_scaffold0__85_contigs__length_37466705.1923	evm.model.000031F_pilon_pilon.7	0
145- 3:	evm.model.PGA_scaffold0__85_contigs__length_37466705.1925	evm.model.000031F_pilon_pilon.9	0
145- 4:	evm.model.PGA_scaffold0__85_contigs__length_37466705.1926	evm.model.000031F_pilon_pilon.10	0
145- 5:	evm.model.PGA_scaffold0__85_contigs__length_37466705.1927.8.5d65a021	evm.model.000031F_pilon_pilon.11	2e-144
145- 6:	evm.model.PGA_scaffold0__85_contigs__length_37466705.1930	evm.model.000031F_pilon_pilon.16	0
145- 7:	evm.model.PGA_scaffold0__85_contigs__length_37466705.1931	evm.model.000031F_pilon_pilon.17	0
145- 8:	evm.model.PGA_scaffold0__85_contigs__length_37466705.1932	evm.model.000031F_pilon_pilon.18	0
145- 9:	evm.model.PGA_scaffold0__85_contigs__length_37466705.1933	evm.model.000031F_pilon_pilon.19	0
145- 10:	evm.model.PGA_scaffold0__85_contigs__length_37466705.1934	evm.model.000031F_pilon_pilon.20	2e-108
145- 11:	evm.model.PGA_scaffold0__85_contigs__length_37466705.1935	evm.model.000031F_pilon_pilon.21	1e-49
145- 12:	evm.model.PGA_scaffold0__85_contigs__length_37466705.1937	evm.model.000031F_pilon_pilon.22	0
145- 13:	evm.model.PGA_scaffold0__85_contigs__length_37466705.1939	evm.model.000031F_pilon_pilon.25	6e-119
145- 14:	evm.model.PGA_scaffold0__85_contigs__length_37466705.1940	evm.model.000031F_pilon_pilon.30	0
145- 15:	evm.model.PGA_scaffold0__85_contigs__length_37466705.1941	evm.model.000031F_pilon_pilon.31	4e-16
145- 16:	evm.model.PGA_scaffold0__85_contigs__length_37466705.1942	evm.model.000031F_pilon_pilon.32	0
145- 17:	evm.model.PGA_scaffold0__85_contigs__length_37466705.1943	evm.model.000031F_pilon_pilon.33	3e-32
145- 18:	evm.model.PGA_scaffold0__85_contigs__length_37466705.1944	evm.model.000031F_pilon_pilon.35	0
145- 19:	evm.model.PGA_scaffold0__85_contigs__length_37466705.1945	evm.model.000031F_pilon_pilon.37	1e-176
145- 20:	evm.model.PGA_scaffold0__85_contigs__length_37466705.1949	evm.model.000031F_pilon_pilon.40	0
145- 21:	evm.model.PGA_scaffold0__85_contigs__length_37466705.1950	evm.model.000031F_pilon_pilon.41	2e-21
145- 22:	evm.model.PGA_scaffold0__85_contigs__length_37466705.1951	evm.model.000031F_pilon_pilon.42	3e-127
145- 23:	evm.model.PGA_scaffold0__85_contigs__length_37466705.1952	evm.model.000031F_pilon_pilon.45	2e-44
145- 24:	evm.model.PGA_scaffold0__85_contigs__length_37466705.1955	evm.model.000031F_pilon_pilon.46	0
145- 25:	evm.model.PGA_scaffold0__85_contigs__length_37466705.1961	evm.model.000031F_pilon_pilon.57	2e-87
## Alignment 146: score=865.0 e_value=9.2e-46 N=18 at0&ts31 plus
146- 0:	evm.model.PGA_scaffold0__85_contigs__length_37466705.2201.2.5d65a034	evm.model.000031F_pilon_pilon.84	0
146- 1:	evm.model.PGA_scaffold0__85_contigs__length_37466705.2202	evm.model.000031F_pilon_pilon.86	4e-135
146- 2:	evm.model.PGA_scaffold0__85_contigs__length_37466705.2203	evm.model.000031F_pilon_pilon.87	0
146- 3:	evm.model.PGA_scaffold0__85_contigs__length_37466705.2205	evm.model.000031F_pilon_pilon.88	0
146- 4:	evm.model.PGA_scaffold0__85_contigs__length_37466705.2206	evm.model.000031F_pilon_pilon.89	3e-143
146- 5:	evm.model.PGA_scaffold0__85_contigs__length_37466705.2207	evm.model.000031F_pilon_pilon.91	0
146- 6:	evm.model.PGA_scaffold0__85_contigs__length_37466705.2208	evm.model.000031F_pilon_pilon.92.2.5ddba915	0
146- 7:	evm.model.PGA_scaffold0__85_contigs__length_37466705.2210	evm.model.000031F_pilon_pilon.93	0
146- 8:	evm.model.PGA_scaffold0__85_contigs__length_37466705.2211	evm.model.000031F_pilon_pilon.94	4e-93
146- 9:	evm.model.PGA_scaffold0__85_contigs__length_37466705.2213	evm.model.000031F_pilon_pilon.96.1.5ddc6a84	1e-94
146- 10:	evm.model.PGA_scaffold0__85_contigs__length_37466705.2214	evm.model.000031F_pilon_pilon.98	7e-45
146- 11:	evm.model.PGA_scaffold0__85_contigs__length_37466705.2215	evm.model.000031F_pilon_pilon.101	2e-114
146- 12:	evm.model.PGA_scaffold0__85_contigs__length_37466705.2230	evm.model.000031F_pilon_pilon.102	4e-134
146- 13:	evm.model.PGA_scaffold0__85_contigs__length_37466705.2231	evm.model.000031F_pilon_pilon.104	0
146- 14:	evm.model.PGA_scaffold0__85_contigs__length_37466705.2232.1.5d65a036	evm.model.000031F_pilon_pilon.105.1.5ddba90d	0
146- 15:	evm.model.PGA_scaffold0__85_contigs__length_37466705.2233	evm.model.000031F_pilon_pilon.106	0
146- 16:	evm.model.PGA_scaffold0__85_contigs__length_37466705.2234	evm.model.000031F_pilon_pilon.107	2e-164
146- 17:	evm.model.PGA_scaffold0__85_contigs__length_37466705.2235	evm.model.000031F_pilon_pilon.108	6e-18
## Alignment 147: score=753.0 e_value=1.3e-42 N=16 at0&ts31 plus
147- 0:	evm.model.PGA_scaffold0__85_contigs__length_37466705.2302	evm.model.000031F_pilon_pilon.50	0
147- 1:	evm.model.PGA_scaffold0__85_contigs__length_37466705.2309	evm.model.000031F_pilon_pilon.63	2e-29
147- 2:	evm.model.PGA_scaffold0__85_contigs__length_37466705.2324	evm.model.000031F_pilon_pilon.65	2e-14
147- 3:	evm.model.PGA_scaffold0__85_contigs__length_37466705.2325	evm.model.000031F_pilon_pilon.66	1e-161
147- 4:	evm.model.PGA_scaffold0__85_contigs__length_37466705.2326	evm.model.000031F_pilon_pilon.68	6e-91
147- 5:	evm.model.PGA_scaffold0__85_contigs__length_37466705.2327.1.5d659f9b	evm.model.000031F_pilon_pilon.69	0
147- 6:	evm.model.PGA_scaffold0__85_contigs__length_37466705.2328	evm.model.000031F_pilon_pilon.70	0
147- 7:	evm.model.PGA_scaffold0__85_contigs__length_37466705.2330	evm.model.000031F_pilon_pilon.71	0
147- 8:	evm.model.PGA_scaffold0__85_contigs__length_37466705.2331	evm.model.000031F_pilon_pilon.72	9e-175
147- 9:	evm.model.PGA_scaffold0__85_contigs__length_37466705.2333	evm.model.000031F_pilon_pilon.74	1e-144
147- 10:	evm.model.PGA_scaffold0__85_contigs__length_37466705.2334	evm.model.000031F_pilon_pilon.75	9e-97
147- 11:	evm.model.PGA_scaffold0__85_contigs__length_37466705.2337	evm.model.000031F_pilon_pilon.76	0
147- 12:	evm.model.PGA_scaffold0__85_contigs__length_37466705.2339.1.5d65a03c	evm.model.000031F_pilon_pilon.77	5e-101
147- 13:	evm.model.PGA_scaffold0__85_contigs__length_37466705.2340	evm.model.000031F_pilon_pilon.79	0
147- 14:	evm.model.PGA_scaffold0__85_contigs__length_37466705.2341	evm.model.000031F_pilon_pilon.80	0
147- 15:	evm.model.PGA_scaffold0__85_contigs__length_37466705.2342	evm.model.000031F_pilon_pilon.82	0
## Alignment 148: score=532.0 e_value=6.8e-25 N=11 at0&ts317 minus
148- 0:	evm.model.PGA_scaffold0__85_contigs__length_37466705.2431	evm.model.000317F_pilon_pilon.40	9e-57
148- 1:	evm.model.PGA_scaffold0__85_contigs__length_37466705.2432	evm.model.000317F_pilon_pilon.38	0
148- 2:	evm.model.PGA_scaffold0__85_contigs__length_37466705.2433	evm.model.000317F_pilon_pilon.37_evm.model.000317F_pilon_pilon.39.2.5ddc6f30	7e-63
148- 3:	PGA_scaffold0__85_contigs__length_37466705.act_scaff_1154772.mrna1	evm.model.000317F_pilon_pilon.35	1e-09
148- 4:	evm.model.PGA_scaffold0__85_contigs__length_37466705.2434	evm.model.000317F_pilon_pilon.33	3e-81
148- 5:	evm.model.PGA_scaffold0__85_contigs__length_37466705.2435	evm.model.000317F_pilon_pilon.29	1e-40
148- 6:	evm.model.PGA_scaffold0__85_contigs__length_37466705.2436	evm.model.000317F_pilon_pilon.28	0
148- 7:	evm.model.PGA_scaffold0__85_contigs__length_37466705.2437	evm.model.000317F_pilon_pilon.27	6e-157
148- 8:	evm.model.PGA_scaffold0__85_contigs__length_37466705.2438	evm.model.000317F_pilon_pilon.24	2e-34
148- 9:	evm.model.PGA_scaffold0__85_contigs__length_37466705.2439.2.5d659fa0	evm.model.000317F_pilon_pilon.21	1e-122
148- 10:	evm.model.PGA_scaffold0__85_contigs__length_37466705.2440	evm.model.000317F_pilon_pilon.14	3e-132
## Alignment 149: score=397.0 e_value=1.5e-14 N=8 at0&ts317 minus
149- 0:	evm.model.PGA_scaffold0__85_contigs__length_37466705.2485	evm.model.000317F_pilon_pilon.64	2e-89
149- 1:	evm.model.PGA_scaffold0__85_contigs__length_37466705.2486	evm.model.000317F_pilon_pilon.63	2e-94
149- 2:	evm.model.PGA_scaffold0__85_contigs__length_37466705.2487	evm.model.000317F_pilon_pilon.62	0
149- 3:	evm.model.PGA_scaffold0__85_contigs__length_37466705.2488	evm.model.000317F_pilon_pilon.61	4e-24
149- 4:	evm.model.PGA_scaffold0__85_contigs__length_37466705.2489	evm.model.000317F_pilon_pilon.60	2e-62
149- 5:	evm.model.PGA_scaffold0__85_contigs__length_37466705.2490	evm.model.000317F_pilon_pilon.59	9e-98
149- 6:	evm.model.PGA_scaffold0__85_contigs__length_37466705.2491	evm.model.000317F_pilon_pilon.58	3e-56
149- 7:	evm.model.PGA_scaffold0__85_contigs__length_37466705.2492	evm.model.000317F_pilon_pilon.57	0
## Alignment 150: score=437.0 e_value=1.4e-17 N=9 at0&ts318 plus
150- 0:	evm.model.PGA_scaffold0__85_contigs__length_37466705.3468_evm.model.PGA_scaffold0__85_contigs__length_37466705.3469	evm.model.000318F_pilon_pilon.7_evm.model.000318F_pilon_pilon.9.1.5ddc6f2f	1e-165
150- 1:	evm.model.PGA_scaffold0__85_contigs__length_37466705.3472	evm.model.000318F_pilon_pilon.11	0
150- 2:	PGA_scaffold0__85_contigs__length_37466705.act_scaff_21601utrorf.mrna1	evm.model.000318F_pilon_pilon.12	2e-103
150- 3:	evm.model.PGA_scaffold0__85_contigs__length_37466705.3474	evm.model.000318F_pilon_pilon.13	6e-60
150- 4:	evm.model.PGA_scaffold0__85_contigs__length_37466705.3475	evm.model.000318F_pilon_pilon.14	1e-166
150- 5:	evm.model.PGA_scaffold0__85_contigs__length_37466705.3476	evm.model.000318F_pilon_pilon.18	9e-140
150- 6:	evm.model.PGA_scaffold0__85_contigs__length_37466705.3477	evm.model.000318F_pilon_pilon.19	0
150- 7:	evm.model.PGA_scaffold0__85_contigs__length_37466705.3478	evm.model.000318F_pilon_pilon.20	0
150- 8:	evm.model.PGA_scaffold0__85_contigs__length_37466705.3479	evm.model.000318F_pilon_pilon.21	9e-53
## Alignment 151: score=256.0 e_value=3.5e-08 N=6 at0&ts32 minus
151- 0:	evm.model.PGA_scaffold0__85_contigs__length_37466705.268	evm.model.000032F_pilon_pilon.79	1e-38
151- 1:	evm.model.PGA_scaffold0__85_contigs__length_37466705.269	evm.model.000032F_pilon_pilon.75	6e-18
151- 2:	evm.model.PGA_scaffold0__85_contigs__length_37466705.272	evm.model.000032F_pilon_pilon.74.1.5ddba922	3e-20
151- 3:	evm.model.PGA_scaffold0__85_contigs__length_37466705.274	000032F_pilon_pilon.tel_hgap_851413.mrna1	1e-06
151- 4:	PGA_scaffold0__85_contigs__length_37466705.act_scaff_1152406.mrna1	evm.model.000032F_pilon_pilon.66	7e-28
151- 5:	evm.model.PGA_scaffold0__85_contigs__length_37466705.300	evm.model.000032F_pilon_pilon.65	5e-17
## Alignment 152: score=969.0 e_value=2.5e-58 N=20 at0&ts327 plus
152- 0:	evm.model.PGA_scaffold0__85_contigs__length_37466705.159.6.5d659fdb	evm.model.000327F_pilon_pilon.25	2e-22
152- 1:	evm.model.PGA_scaffold0__85_contigs__length_37466705.166	evm.model.000327F_pilon_pilon.40	0
152- 2:	evm.model.PGA_scaffold0__85_contigs__length_37466705.167	evm.model.000327F_pilon_pilon.41	1e-86
152- 3:	evm.model.PGA_scaffold0__85_contigs__length_37466705.169	evm.model.000327F_pilon_pilon.43	4e-24
152- 4:	evm.model.PGA_scaffold0__85_contigs__length_37466705.170	evm.model.000327F_pilon_pilon.44	7e-81
152- 5:	evm.model.PGA_scaffold0__85_contigs__length_37466705.171	evm.model.000327F_pilon_pilon.45	0
152- 6:	evm.model.PGA_scaffold0__85_contigs__length_37466705.172	evm.model.000327F_pilon_pilon.46	0
152- 7:	evm.model.PGA_scaffold0__85_contigs__length_37466705.173	evm.model.000327F_pilon_pilon.47	2e-159
152- 8:	evm.model.PGA_scaffold0__85_contigs__length_37466705.174	evm.model.000327F_pilon_pilon.48	9e-136
152- 9:	evm.model.PGA_scaffold0__85_contigs__length_37466705.175	evm.model.000327F_pilon_pilon.49	0
152- 10:	evm.model.PGA_scaffold0__85_contigs__length_37466705.176	evm.model.000327F_pilon_pilon.50	2e-149
152- 11:	evm.model.PGA_scaffold0__85_contigs__length_37466705.177	evm.model.000327F_pilon_pilon.51.1.5ddbad7a	0
152- 12:	evm.model.PGA_scaffold0__85_contigs__length_37466705.178	evm.model.000327F_pilon_pilon.52	4e-81
152- 13:	evm.model.PGA_scaffold0__85_contigs__length_37466705.179	evm.model.000327F_pilon_pilon.53	0
152- 14:	evm.model.PGA_scaffold0__85_contigs__length_37466705.186	evm.model.000327F_pilon_pilon.54	3e-128
152- 15:	evm.model.PGA_scaffold0__85_contigs__length_37466705.188	evm.model.000327F_pilon_pilon.55	3e-139
152- 16:	evm.model.PGA_scaffold0__85_contigs__length_37466705.189	evm.model.000327F_pilon_pilon.56	0
152- 17:	evm.model.PGA_scaffold0__85_contigs__length_37466705.190	evm.model.000327F_pilon_pilon.58.1.5ddbad7b	4e-153
152- 18:	PGA_scaffold0__85_contigs__length_37466705.act_scaff_1152357.mrna1	000327F_pilon_pilon.tel_hgap_47925.mrna1	0
152- 19:	evm.model.PGA_scaffold0__85_contigs__length_37466705.191	evm.model.000327F_pilon_pilon.59	0
## Alignment 153: score=540.0 e_value=9.6e-22 N=11 at0&ts327 minus
153- 0:	evm.model.PGA_scaffold0__85_contigs__length_37466705.148	evm.model.000327F_pilon_pilon.37	3e-15
153- 1:	evm.model.PGA_scaffold0__85_contigs__length_37466705.149	evm.model.000327F_pilon_pilon.36	1e-143
153- 2:	evm.model.PGA_scaffold0__85_contigs__length_37466705.150	evm.model.000327F_pilon_pilon.35	4e-33
153- 3:	evm.model.PGA_scaffold0__85_contigs__length_37466705.151	evm.model.000327F_pilon_pilon.34	1e-107
153- 4:	evm.model.PGA_scaffold0__85_contigs__length_37466705.152	evm.model.000327F_pilon_pilon.33	2e-35
153- 5:	evm.model.PGA_scaffold0__85_contigs__length_37466705.154	evm.model.000327F_pilon_pilon.31	0
153- 6:	evm.model.PGA_scaffold0__85_contigs__length_37466705.155	evm.model.000327F_pilon_pilon.30	0
153- 7:	evm.model.PGA_scaffold0__85_contigs__length_37466705.156	evm.model.000327F_pilon_pilon.29	0
153- 8:	evm.model.PGA_scaffold0__85_contigs__length_37466705.157	evm.model.000327F_pilon_pilon.28	4e-54
153- 9:	evm.model.PGA_scaffold0__85_contigs__length_37466705.158	evm.model.000327F_pilon_pilon.27	8e-102
153- 10:	evm.model.PGA_scaffold0__85_contigs__length_37466705.159.6.5d659fdb	evm.model.000327F_pilon_pilon.25	2e-22
## Alignment 154: score=443.0 e_value=2.4e-17 N=9 at0&ts350 minus
154- 0:	evm.model.PGA_scaffold0__85_contigs__length_37466705.2392	evm.model.000350F_pilon_pilon.36	7e-98
154- 1:	evm.model.PGA_scaffold0__85_contigs__length_37466705.2395	evm.model.000350F_pilon_pilon.35	0
154- 2:	evm.model.PGA_scaffold0__85_contigs__length_37466705.2396	evm.model.000350F_pilon_pilon.33	3e-131
154- 3:	evm.model.PGA_scaffold0__85_contigs__length_37466705.2397	evm.model.000350F_pilon_pilon.32	4e-171
154- 4:	evm.model.PGA_scaffold0__85_contigs__length_37466705.2398	evm.model.000350F_pilon_pilon.31	0
154- 5:	evm.model.PGA_scaffold0__85_contigs__length_37466705.2400	evm.model.000350F_pilon_pilon.30	0
154- 6:	evm.model.PGA_scaffold0__85_contigs__length_37466705.2404	evm.model.000350F_pilon_pilon.29	6e-74
154- 7:	evm.model.PGA_scaffold0__85_contigs__length_37466705.2405	evm.model.000350F_pilon_pilon.28	8e-112
154- 8:	evm.model.PGA_scaffold0__85_contigs__length_37466705.2406	evm.model.000350F_pilon_pilon.27	0
## Alignment 155: score=295.0 e_value=1.2e-08 N=6 at0&ts353 plus
155- 0:	evm.model.PGA_scaffold0__85_contigs__length_37466705.1669	evm.model.000353F_pilon_pilon.32	3e-28
155- 1:	evm.model.PGA_scaffold0__85_contigs__length_37466705.1671	evm.model.000353F_pilon_pilon.35	1e-93
155- 2:	evm.model.PGA_scaffold0__85_contigs__length_37466705.1672	evm.model.000353F_pilon_pilon.36	1e-86
155- 3:	evm.model.PGA_scaffold0__85_contigs__length_37466705.1673	evm.model.000353F_pilon_pilon.37	3e-25
155- 4:	evm.model.PGA_scaffold0__85_contigs__length_37466705.1676	evm.model.000353F_pilon_pilon.43	2e-87
155- 5:	evm.model.PGA_scaffold0__85_contigs__length_37466705.1677	evm.model.000353F_pilon_pilon.44	4e-42
## Alignment 156: score=425.0 e_value=6.6e-18 N=9 at0&ts354 minus
156- 0:	evm.model.PGA_scaffold0__85_contigs__length_37466705.4935	evm.model.000354F_pilon_pilon.48	0
156- 1:	evm.model.PGA_scaffold0__85_contigs__length_37466705.4936	evm.model.000354F_pilon_pilon.47	3e-85
156- 2:	evm.model.PGA_scaffold0__85_contigs__length_37466705.4937_evm.model.PGA_scaffold0__85_contigs__length_37466705.4949	evm.model.000354F_pilon_pilon.46	0
156- 3:	evm.model.PGA_scaffold0__85_contigs__length_37466705.4950	evm.model.000354F_pilon_pilon.45	7e-91
156- 4:	PGA_scaffold0__85_contigs__length_37466705.act_scaff_599078.mrna1	evm.model.000354F_pilon_pilon.44	8e-21
156- 5:	evm.model.PGA_scaffold0__85_contigs__length_37466705.4952	evm.model.000354F_pilon_pilon.43	0
156- 6:	evm.model.PGA_scaffold0__85_contigs__length_37466705.4953	evm.model.000354F_pilon_pilon.37	1e-42
156- 7:	evm.model.PGA_scaffold0__85_contigs__length_37466705.4955	evm.model.000354F_pilon_pilon.33	3e-121
156- 8:	evm.model.PGA_scaffold0__85_contigs__length_37466705.4956	evm.model.000354F_pilon_pilon.32	0
## Alignment 157: score=481.0 e_value=3.2e-21 N=10 at0&ts358 minus
157- 0:	evm.model.PGA_scaffold0__85_contigs__length_37466705.3464	evm.model.000358F_pilon_pilon.21	4e-40
157- 1:	evm.model.PGA_scaffold0__85_contigs__length_37466705.3468_evm.model.PGA_scaffold0__85_contigs__length_37466705.3469	evm.model.000358F_pilon_pilon.19.1.5ddbadad	3e-151
157- 2:	evm.model.PGA_scaffold0__85_contigs__length_37466705.3472	evm.model.000358F_pilon_pilon.17	0
157- 3:	PGA_scaffold0__85_contigs__length_37466705.act_scaff_21601utrorf.mrna1	evm.model.000358F_pilon_pilon.16	5e-105
157- 4:	evm.model.PGA_scaffold0__85_contigs__length_37466705.3474	evm.model.000358F_pilon_pilon.15	8e-61
157- 5:	evm.model.PGA_scaffold0__85_contigs__length_37466705.3475	evm.model.000358F_pilon_pilon.14	4e-165
157- 6:	evm.model.PGA_scaffold0__85_contigs__length_37466705.3476	evm.model.000358F_pilon_pilon.10	6e-138
157- 7:	evm.model.PGA_scaffold0__85_contigs__length_37466705.3477	evm.model.000358F_pilon_pilon.9	0
157- 8:	evm.model.PGA_scaffold0__85_contigs__length_37466705.3478	evm.model.000358F_pilon_pilon.8	0
157- 9:	evm.model.PGA_scaffold0__85_contigs__length_37466705.3479	evm.model.000358F_pilon_pilon.7	9e-52
## Alignment 158: score=677.0 e_value=2.3e-34 N=14 at0&ts36 minus
158- 0:	evm.model.PGA_scaffold0__85_contigs__length_37466705.102	evm.model.000036F_pilon_pilon.138	0
158- 1:	evm.model.PGA_scaffold0__85_contigs__length_37466705.103	evm.model.000036F_pilon_pilon.137	0
158- 2:	evm.model.PGA_scaffold0__85_contigs__length_37466705.107	evm.model.000036F_pilon_pilon.136	4e-155
158- 3:	evm.model.PGA_scaffold0__85_contigs__length_37466705.108	evm.model.000036F_pilon_pilon.135	0
158- 4:	evm.model.PGA_scaffold0__85_contigs__length_37466705.109	evm.model.000036F_pilon_pilon.134	0
158- 5:	evm.model.PGA_scaffold0__85_contigs__length_37466705.113	evm.model.000036F_pilon_pilon.131	0
158- 6:	evm.model.PGA_scaffold0__85_contigs__length_37466705.115	evm.model.000036F_pilon_pilon.130	0
158- 7:	evm.model.PGA_scaffold0__85_contigs__length_37466705.116	evm.model.000036F_pilon_pilon.128	0
158- 8:	evm.model.PGA_scaffold0__85_contigs__length_37466705.117	evm.model.000036F_pilon_pilon.124	6e-06
158- 9:	evm.model.PGA_scaffold0__85_contigs__length_37466705.118	evm.model.000036F_pilon_pilon.123	0
158- 10:	evm.model.PGA_scaffold0__85_contigs__length_37466705.119	evm.model.000036F_pilon_pilon.122	8e-11
158- 11:	evm.model.PGA_scaffold0__85_contigs__length_37466705.121	evm.model.000036F_pilon_pilon.121	0
158- 12:	evm.model.PGA_scaffold0__85_contigs__length_37466705.124	evm.model.000036F_pilon_pilon.119	5e-29
158- 13:	evm.model.PGA_scaffold0__85_contigs__length_37466705.127	evm.model.000036F_pilon_pilon.116	1e-16
## Alignment 159: score=289.0 e_value=1.1e-08 N=6 at0&ts368 minus
159- 0:	evm.model.PGA_scaffold0__85_contigs__length_37466705.765.1.5d659f78	evm.model.000368F_pilon_pilon.23	1e-68
159- 1:	evm.model.PGA_scaffold0__85_contigs__length_37466705.766	evm.model.000368F_pilon_pilon.22	3e-20
159- 2:	evm.model.PGA_scaffold0__85_contigs__length_37466705.767	evm.model.000368F_pilon_pilon.18	2e-140
159- 3:	evm.model.PGA_scaffold0__85_contigs__length_37466705.768	evm.model.000368F_pilon_pilon.17	2e-135
159- 4:	evm.model.PGA_scaffold0__85_contigs__length_37466705.769	evm.model.000368F_pilon_pilon.10	1e-98
159- 5:	evm.model.PGA_scaffold0__85_contigs__length_37466705.770	evm.model.000368F_pilon_pilon.8	8e-20
## Alignment 160: score=362.0 e_value=7.1e-16 N=8 at0&ts372 minus
160- 0:	evm.model.PGA_scaffold0__85_contigs__length_37466705.1505	000372F_pilon_pilon.tel_hgap_815747.mrna1	7e-84
160- 1:	evm.model.PGA_scaffold0__85_contigs__length_37466705.1518	evm.model.000372F_pilon_pilon.26	0
160- 2:	evm.model.PGA_scaffold0__85_contigs__length_37466705.1520	evm.model.000372F_pilon_pilon.24	0
160- 3:	evm.model.PGA_scaffold0__85_contigs__length_37466705.1521	evm.model.000372F_pilon_pilon.23	0
160- 4:	evm.model.PGA_scaffold0__85_contigs__length_37466705.1533	evm.model.000372F_pilon_pilon.21	4e-60
160- 5:	evm.model.PGA_scaffold0__85_contigs__length_37466705.1534	evm.model.000372F_pilon_pilon.20	9e-146
160- 6:	evm.model.PGA_scaffold0__85_contigs__length_37466705.1535	evm.model.000372F_pilon_pilon.15	0
160- 7:	evm.model.PGA_scaffold0__85_contigs__length_37466705.1536	evm.model.000372F_pilon_pilon.14	0
## Alignment 161: score=388.0 e_value=1.1e-13 N=8 at0&ts389 minus
161- 0:	evm.model.PGA_scaffold0__85_contigs__length_37466705.4744	evm.model.000389F_pilon_pilon.13	0
161- 1:	evm.model.PGA_scaffold0__85_contigs__length_37466705.4745.5.5d659fc6	evm.model.000389F_pilon_pilon.11	9e-103
161- 2:	evm.model.PGA_scaffold0__85_contigs__length_37466705.4748	evm.model.000389F_pilon_pilon.10	6e-06
161- 3:	evm.model.PGA_scaffold0__85_contigs__length_37466705.4749	evm.model.000389F_pilon_pilon.7	1e-14
161- 4:	evm.model.PGA_scaffold0__85_contigs__length_37466705.4750	evm.model.000389F_pilon_pilon.4	6e-57
161- 5:	evm.model.PGA_scaffold0__85_contigs__length_37466705.4751	evm.model.000389F_pilon_pilon.3	0
161- 6:	evm.model.PGA_scaffold0__85_contigs__length_37466705.4752_evm.model.PGA_scaffold0__85_contigs__length_37466705.4753	evm.model.000389F_pilon_pilon.2	0
161- 7:	evm.model.PGA_scaffold0__85_contigs__length_37466705.4754	evm.model.000389F_pilon_pilon.1	7e-124
## Alignment 162: score=828.0 e_value=4.1e-44 N=17 at0&ts40 plus
162- 0:	evm.model.PGA_scaffold0__85_contigs__length_37466705.1642	evm.model.000040F_pilon_pilon.79	0
162- 1:	PGA_scaffold0__85_contigs__length_37466705.act_scaff_195244.mrna1	evm.model.000040F_pilon_pilon.80	0
162- 2:	evm.model.PGA_scaffold0__85_contigs__length_37466705.1644	evm.model.000040F_pilon_pilon.82	0
162- 3:	evm.model.PGA_scaffold0__85_contigs__length_37466705.1648	evm.model.000040F_pilon_pilon.83	2e-102
162- 4:	evm.model.PGA_scaffold0__85_contigs__length_37466705.1649	evm.model.000040F_pilon_pilon.84	0
162- 5:	evm.model.PGA_scaffold0__85_contigs__length_37466705.1650	evm.model.000040F_pilon_pilon.85	0
162- 6:	evm.model.PGA_scaffold0__85_contigs__length_37466705.1651	evm.model.000040F_pilon_pilon.86	2e-25
162- 7:	evm.model.PGA_scaffold0__85_contigs__length_37466705.1652	evm.model.000040F_pilon_pilon.87	9e-143
162- 8:	evm.model.PGA_scaffold0__85_contigs__length_37466705.1653	evm.model.000040F_pilon_pilon.88	0
162- 9:	evm.model.PGA_scaffold0__85_contigs__length_37466705.1654	evm.model.000040F_pilon_pilon.90	0
162- 10:	evm.model.PGA_scaffold0__85_contigs__length_37466705.1655	evm.model.000040F_pilon_pilon.91	3e-61
162- 11:	evm.model.PGA_scaffold0__85_contigs__length_37466705.1656	evm.model.000040F_pilon_pilon.92	0
162- 12:	evm.model.PGA_scaffold0__85_contigs__length_37466705.1657	evm.model.000040F_pilon_pilon.93	4e-59
162- 13:	evm.model.PGA_scaffold0__85_contigs__length_37466705.1658.1.5d659f90	evm.model.000040F_pilon_pilon.95	4e-37
162- 14:	evm.model.PGA_scaffold0__85_contigs__length_37466705.1659	evm.model.000040F_pilon_pilon.97	0
162- 15:	evm.model.PGA_scaffold0__85_contigs__length_37466705.1660	evm.model.000040F_pilon_pilon.98	5e-123
162- 16:	evm.model.PGA_scaffold0__85_contigs__length_37466705.1661.1.5d659f91	evm.model.000040F_pilon_pilon.99	0
## Alignment 163: score=711.0 e_value=3.7e-38 N=15 at0&ts40 plus
163- 0:	evm.model.PGA_scaffold0__85_contigs__length_37466705.423	evm.model.000040F_pilon_pilon.31	6e-07
163- 1:	evm.model.PGA_scaffold0__85_contigs__length_37466705.424	evm.model.000040F_pilon_pilon.32	2e-18
163- 2:	evm.model.PGA_scaffold0__85_contigs__length_37466705.425	evm.model.000040F_pilon_pilon.34	5e-41
163- 3:	evm.model.PGA_scaffold0__85_contigs__length_37466705.426	evm.model.000040F_pilon_pilon.35	1e-11
163- 4:	evm.model.PGA_scaffold0__85_contigs__length_37466705.427	evm.model.000040F_pilon_pilon.36	3e-69
163- 5:	evm.model.PGA_scaffold0__85_contigs__length_37466705.428	evm.model.000040F_pilon_pilon.37	0
163- 6:	evm.model.PGA_scaffold0__85_contigs__length_37466705.429	evm.model.000040F_pilon_pilon.38	9e-71
163- 7:	evm.model.PGA_scaffold0__85_contigs__length_37466705.430	evm.model.000040F_pilon_pilon.39	4e-119
163- 8:	evm.model.PGA_scaffold0__85_contigs__length_37466705.431	evm.model.000040F_pilon_pilon.41	0
163- 9:	evm.model.PGA_scaffold0__85_contigs__length_37466705.432	evm.model.000040F_pilon_pilon.42	0
163- 10:	evm.model.PGA_scaffold0__85_contigs__length_37466705.434	evm.model.000040F_pilon_pilon.43	0
163- 11:	evm.model.PGA_scaffold0__85_contigs__length_37466705.435	evm.model.000040F_pilon_pilon.53	0
163- 12:	evm.model.PGA_scaffold0__85_contigs__length_37466705.436	evm.model.000040F_pilon_pilon.54	0
163- 13:	evm.model.PGA_scaffold0__85_contigs__length_37466705.437	evm.model.000040F_pilon_pilon.55	1e-34
163- 14:	evm.model.PGA_scaffold0__85_contigs__length_37466705.440	evm.model.000040F_pilon_pilon.72	3e-108
## Alignment 164: score=470.0 e_value=1.4e-20 N=10 at0&ts40 plus
164- 0:	evm.model.PGA_scaffold0__85_contigs__length_37466705.2390	evm.model.000040F_pilon_pilon.13	2e-34
164- 1:	evm.model.PGA_scaffold0__85_contigs__length_37466705.2407	evm.model.000040F_pilon_pilon.19	7e-132
164- 2:	evm.model.PGA_scaffold0__85_contigs__length_37466705.2408	evm.model.000040F_pilon_pilon.20	2e-103
164- 3:	evm.model.PGA_scaffold0__85_contigs__length_37466705.2410	evm.model.000040F_pilon_pilon.22	7e-117
164- 4:	evm.model.PGA_scaffold0__85_contigs__length_37466705.2411	evm.model.000040F_pilon_pilon.25	0
164- 5:	evm.model.PGA_scaffold0__85_contigs__length_37466705.2412	evm.model.000040F_pilon_pilon.26	4e-71
164- 6:	evm.model.PGA_scaffold0__85_contigs__length_37466705.2413	evm.model.000040F_pilon_pilon.27	3e-104
164- 7:	evm.model.PGA_scaffold0__85_contigs__length_37466705.2414	evm.model.000040F_pilon_pilon.28	1e-19
164- 8:	evm.model.PGA_scaffold0__85_contigs__length_37466705.2420	evm.model.000040F_pilon_pilon.32	1e-20
164- 9:	evm.model.PGA_scaffold0__85_contigs__length_37466705.2421	evm.model.000040F_pilon_pilon.34	5e-41
## Alignment 165: score=387.0 e_value=9.3e-15 N=8 at0&ts40 plus
165- 0:	evm.model.PGA_scaffold0__85_contigs__length_37466705.1977	evm.model.000040F_pilon_pilon.1	0
165- 1:	evm.model.PGA_scaffold0__85_contigs__length_37466705.1979	evm.model.000040F_pilon_pilon.5	8e-88
165- 2:	evm.model.PGA_scaffold0__85_contigs__length_37466705.1980	evm.model.000040F_pilon_pilon.6	1e-87
165- 3:	evm.model.PGA_scaffold0__85_contigs__length_37466705.1982	evm.model.000040F_pilon_pilon.8	2e-139
165- 4:	evm.model.PGA_scaffold0__85_contigs__length_37466705.1983	evm.model.000040F_pilon_pilon.13	4e-72
165- 5:	evm.model.PGA_scaffold0__85_contigs__length_37466705.1984.1.5d65a025	evm.model.000040F_pilon_pilon.14	3e-168
165- 6:	evm.model.PGA_scaffold0__85_contigs__length_37466705.1985	evm.model.000040F_pilon_pilon.16	0
165- 7:	evm.model.PGA_scaffold0__85_contigs__length_37466705.1986	evm.model.000040F_pilon_pilon.17	0
## Alignment 166: score=345.0 e_value=2.7e-10 N=7 at0&ts40 minus
166- 0:	evm.model.PGA_scaffold0__85_contigs__length_37466705.586	evm.model.000040F_pilon_pilon.77	1e-24
166- 1:	evm.model.PGA_scaffold0__85_contigs__length_37466705.589	evm.model.000040F_pilon_pilon.76	0
166- 2:	evm.model.PGA_scaffold0__85_contigs__length_37466705.590	evm.model.000040F_pilon_pilon.74	6e-60
166- 3:	evm.model.PGA_scaffold0__85_contigs__length_37466705.591	evm.model.000040F_pilon_pilon.72	0
166- 4:	evm.model.PGA_scaffold0__85_contigs__length_37466705.592	evm.model.000040F_pilon_pilon.71	0
166- 5:	evm.model.PGA_scaffold0__85_contigs__length_37466705.593	evm.model.000040F_pilon_pilon.70	2e-141
166- 6:	evm.model.PGA_scaffold0__85_contigs__length_37466705.594	evm.model.000040F_pilon_pilon.69	0
## Alignment 167: score=293.0 e_value=4.2e-10 N=6 at0&ts40 minus
167- 0:	evm.model.PGA_scaffold0__85_contigs__length_37466705.1303	evm.model.000040F_pilon_pilon.128	1e-106
167- 1:	evm.model.PGA_scaffold0__85_contigs__length_37466705.1304	evm.model.000040F_pilon_pilon.127	5e-93
167- 2:	evm.model.PGA_scaffold0__85_contigs__length_37466705.1305	evm.model.000040F_pilon_pilon.126	2e-74
167- 3:	evm.model.PGA_scaffold0__85_contigs__length_37466705.1306	evm.model.000040F_pilon_pilon.124	0
167- 4:	evm.model.PGA_scaffold0__85_contigs__length_37466705.1307	evm.model.000040F_pilon_pilon.117	0
167- 5:	evm.model.PGA_scaffold0__85_contigs__length_37466705.1308	evm.model.000040F_pilon_pilon.116	5e-101
## Alignment 168: score=339.0 e_value=1e-10 N=7 at0&ts413 plus
168- 0:	evm.model.PGA_scaffold0__85_contigs__length_37466705.869	evm.model.000413F_pilon_pilon.23	0
168- 1:	evm.model.PGA_scaffold0__85_contigs__length_37466705.870	evm.model.000413F_pilon_pilon.24.1.5ddbae14	0
168- 2:	evm.model.PGA_scaffold0__85_contigs__length_37466705.871	evm.model.000413F_pilon_pilon.25	3e-121
168- 3:	evm.model.PGA_scaffold0__85_contigs__length_37466705.872	evm.model.000413F_pilon_pilon.26	0
168- 4:	evm.model.PGA_scaffold0__85_contigs__length_37466705.873	evm.model.000413F_pilon_pilon.27	0
168- 5:	evm.model.PGA_scaffold0__85_contigs__length_37466705.874	evm.model.000413F_pilon_pilon.30	0
168- 6:	PGA_scaffold0__85_contigs__length_37466705.act_scaff_34587.mrna1	evm.model.000413F_pilon_pilon.32	0
## Alignment 169: score=294.0 e_value=2.8e-08 N=6 at0&ts416 minus
169- 0:	evm.model.PGA_scaffold0__85_contigs__length_37466705.3951	evm.model.000416F_pilon_pilon.9	1e-167
169- 1:	evm.model.PGA_scaffold0__85_contigs__length_37466705.3952	evm.model.000416F_pilon_pilon.8	0
169- 2:	evm.model.PGA_scaffold0__85_contigs__length_37466705.3954	evm.model.000416F_pilon_pilon.6	5e-112
169- 3:	evm.model.PGA_scaffold0__85_contigs__length_37466705.3956	evm.model.000416F_pilon_pilon.4	0
169- 4:	evm.model.PGA_scaffold0__85_contigs__length_37466705.3957	evm.model.000416F_pilon_pilon.3	0
169- 5:	evm.model.PGA_scaffold0__85_contigs__length_37466705.3958	evm.model.000416F_pilon_pilon.1	6e-133
## Alignment 170: score=476.0 e_value=3e-20 N=10 at0&ts420 plus
170- 0:	evm.model.PGA_scaffold0__85_contigs__length_37466705.2464	evm.model.000420F_pilon_pilon.1	5e-72
170- 1:	evm.model.PGA_scaffold0__85_contigs__length_37466705.2465	evm.model.000420F_pilon_pilon.2	1e-47
170- 2:	evm.model.PGA_scaffold0__85_contigs__length_37466705.2466	evm.model.000420F_pilon_pilon.4	5e-119
170- 3:	evm.model.PGA_scaffold0__85_contigs__length_37466705.2469.5.5d65a042	evm.model.000420F_pilon_pilon.5	2e-154
170- 4:	evm.model.PGA_scaffold0__85_contigs__length_37466705.2471	evm.model.000420F_pilon_pilon.7	4e-08
170- 5:	evm.model.PGA_scaffold0__85_contigs__length_37466705.2472	evm.model.000420F_pilon_pilon.9	4e-145
170- 6:	evm.model.PGA_scaffold0__85_contigs__length_37466705.2474	evm.model.000420F_pilon_pilon.12	0
170- 7:	evm.model.PGA_scaffold0__85_contigs__length_37466705.2475	evm.model.000420F_pilon_pilon.14	1e-141
170- 8:	evm.model.PGA_scaffold0__85_contigs__length_37466705.2477	evm.model.000420F_pilon_pilon.15	7e-76
170- 9:	evm.model.PGA_scaffold0__85_contigs__length_37466705.2478	evm.model.000420F_pilon_pilon.17	1e-28
## Alignment 171: score=347.0 e_value=3.8e-15 N=8 at0&ts440 minus
171- 0:	evm.model.PGA_scaffold0__85_contigs__length_37466705.518	evm.model.000440F_pilon_pilon.35	0
171- 1:	PGA_scaffold0__85_contigs__length_37466705.act_scaff_356631.mrna1	evm.model.000440F_pilon_pilon.34	3e-155
171- 2:	evm.model.PGA_scaffold0__85_contigs__length_37466705.520	evm.model.000440F_pilon_pilon.30.1.5ddbae38	2e-133
171- 3:	evm.model.PGA_scaffold0__85_contigs__length_37466705.538	evm.model.000440F_pilon_pilon.23	9e-11
171- 4:	evm.model.PGA_scaffold0__85_contigs__length_37466705.548	evm.model.000440F_pilon_pilon.22	5e-116
171- 5:	evm.model.PGA_scaffold0__85_contigs__length_37466705.552	evm.model.000440F_pilon_pilon.21	3e-148
171- 6:	evm.model.PGA_scaffold0__85_contigs__length_37466705.566	evm.model.000440F_pilon_pilon.20	9e-63
171- 7:	evm.model.PGA_scaffold0__85_contigs__length_37466705.570	evm.model.000440F_pilon_pilon.15	0
## Alignment 172: score=276.0 e_value=3.1e-09 N=6 at0&ts449 minus
172- 0:	evm.model.PGA_scaffold0__85_contigs__length_37466705.3300	evm.model.000449F_pilon_pilon.53	4e-152
172- 1:	evm.model.PGA_scaffold0__85_contigs__length_37466705.3301	evm.model.000449F_pilon_pilon.52	8e-178
172- 2:	evm.model.PGA_scaffold0__85_contigs__length_37466705.3302	evm.model.000449F_pilon_pilon.49	2e-155
172- 3:	PGA_scaffold0__85_contigs__length_37466705.act_scaff_437222.mrna1	evm.model.000449F_pilon_pilon.48	0
172- 4:	evm.model.PGA_scaffold0__85_contigs__length_37466705.3320	evm.model.000449F_pilon_pilon.46	8e-63
172- 5:	evm.model.PGA_scaffold0__85_contigs__length_37466705.3321	evm.model.000449F_pilon_pilon.45	2e-41
## Alignment 173: score=276.0 e_value=7.1e-09 N=6 at0&ts452 minus
173- 0:	evm.model.PGA_scaffold0__85_contigs__length_37466705.2362	evm.model.000452F_pilon_pilon.6	0
173- 1:	evm.model.PGA_scaffold0__85_contigs__length_37466705.2363	evm.model.000452F_pilon_pilon.5	4e-180
173- 2:	evm.model.PGA_scaffold0__85_contigs__length_37466705.2364	evm.model.000452F_pilon_pilon.4	0
173- 3:	evm.model.PGA_scaffold0__85_contigs__length_37466705.2365	evm.model.000452F_pilon_pilon.3	1e-83
173- 4:	evm.model.PGA_scaffold0__85_contigs__length_37466705.2366	evm.model.000452F_pilon_pilon.2	9e-25
173- 5:	evm.model.PGA_scaffold0__85_contigs__length_37466705.2385	evm.model.000452F_pilon_pilon.1	2e-43
## Alignment 174: score=576.0 e_value=1.5e-26 N=12 at0&ts470 minus
174- 0:	evm.model.PGA_scaffold0__85_contigs__length_37466705.1471	evm.model.000470F_pilon_pilon.14	0
174- 1:	evm.model.PGA_scaffold0__85_contigs__length_37466705.1473	evm.model.000470F_pilon_pilon.13	3e-69
174- 2:	evm.model.PGA_scaffold0__85_contigs__length_37466705.1491	evm.model.000470F_pilon_pilon.12	1e-102
174- 3:	evm.model.PGA_scaffold0__85_contigs__length_37466705.1494	evm.model.000470F_pilon_pilon.9	2e-172
174- 4:	evm.model.PGA_scaffold0__85_contigs__length_37466705.1495	evm.model.000470F_pilon_pilon.8	2e-88
174- 5:	evm.model.PGA_scaffold0__85_contigs__length_37466705.1497	evm.model.000470F_pilon_pilon.7	0
174- 6:	evm.model.PGA_scaffold0__85_contigs__length_37466705.1498	evm.model.000470F_pilon_pilon.6	0
174- 7:	evm.model.PGA_scaffold0__85_contigs__length_37466705.1499	evm.model.000470F_pilon_pilon.5	5e-179
174- 8:	evm.model.PGA_scaffold0__85_contigs__length_37466705.1500	evm.model.000470F_pilon_pilon.4	4e-40
174- 9:	evm.model.PGA_scaffold0__85_contigs__length_37466705.1502	evm.model.000470F_pilon_pilon.3	5e-154
174- 10:	evm.model.PGA_scaffold0__85_contigs__length_37466705.1503	evm.model.000470F_pilon_pilon.2	2e-130
174- 11:	evm.model.PGA_scaffold0__85_contigs__length_37466705.1504	evm.model.000470F_pilon_pilon.1	4e-158
## Alignment 175: score=318.0 e_value=8.2e-12 N=7 at0&ts470 minus
175- 0:	evm.model.PGA_scaffold0__85_contigs__length_37466705.2819.1.5d65a04d	evm.model.000470F_pilon_pilon.28	1e-64
175- 1:	evm.model.PGA_scaffold0__85_contigs__length_37466705.2828	evm.model.000470F_pilon_pilon.21	2e-13
175- 2:	evm.model.PGA_scaffold0__85_contigs__length_37466705.2829	evm.model.000470F_pilon_pilon.19	6e-28
175- 3:	evm.model.PGA_scaffold0__85_contigs__length_37466705.2836	evm.model.000470F_pilon_pilon.18	0
175- 4:	evm.model.PGA_scaffold0__85_contigs__length_37466705.2837.2.5d65a04f	evm.model.000470F_pilon_pilon.17	0
175- 5:	evm.model.PGA_scaffold0__85_contigs__length_37466705.2838	evm.model.000470F_pilon_pilon.16	0
175- 6:	evm.model.PGA_scaffold0__85_contigs__length_37466705.2841	evm.model.000470F_pilon_pilon.15	0
## Alignment 176: score=782.0 e_value=3.1e-43 N=16 at0&ts473 minus
176- 0:	evm.model.PGA_scaffold0__85_contigs__length_37466705.5300	evm.model.000473F_pilon_pilon.26	0
176- 1:	evm.model.PGA_scaffold0__85_contigs__length_37466705.5301	evm.model.000473F_pilon_pilon.25	1e-152
176- 2:	evm.model.PGA_scaffold0__85_contigs__length_37466705.5302	evm.model.000473F_pilon_pilon.24	0
176- 3:	evm.model.PGA_scaffold0__85_contigs__length_37466705.5303	evm.model.000473F_pilon_pilon.23	0
176- 4:	evm.model.PGA_scaffold0__85_contigs__length_37466705.5304	evm.model.000473F_pilon_pilon.22	0
176- 5:	evm.model.PGA_scaffold0__85_contigs__length_37466705.5305	evm.model.000473F_pilon_pilon.21	0
176- 6:	evm.model.PGA_scaffold0__85_contigs__length_37466705.5306	evm.model.000473F_pilon_pilon.20	6e-94
176- 7:	evm.model.PGA_scaffold0__85_contigs__length_37466705.5307.1.5d659fd0	evm.model.000473F_pilon_pilon.19	3e-78
176- 8:	evm.model.PGA_scaffold0__85_contigs__length_37466705.5308	evm.model.000473F_pilon_pilon.18	0
176- 9:	evm.model.PGA_scaffold0__85_contigs__length_37466705.5309	evm.model.000473F_pilon_pilon.17	3e-48
176- 10:	evm.model.PGA_scaffold0__85_contigs__length_37466705.5310	evm.model.000473F_pilon_pilon.16	0
176- 11:	evm.model.PGA_scaffold0__85_contigs__length_37466705.5314	evm.model.000473F_pilon_pilon.14	2e-13
176- 12:	evm.model.PGA_scaffold0__85_contigs__length_37466705.5315	evm.model.000473F_pilon_pilon.13	0
176- 13:	evm.model.PGA_scaffold0__85_contigs__length_37466705.5317	evm.model.000473F_pilon_pilon.9	0
176- 14:	evm.model.PGA_scaffold0__85_contigs__length_37466705.5319	evm.model.000473F_pilon_pilon.7	1e-93
176- 15:	evm.model.PGA_scaffold0__85_contigs__length_37466705.5321	evm.model.000473F_pilon_pilon.5	0
## Alignment 177: score=1272.0 e_value=3.3e-75 N=26 at0&ts479 minus
177- 0:	evm.model.PGA_scaffold0__85_contigs__length_37466705.995	evm.model.000479F_pilon_pilon.39.1.5ddbae76	5e-08
177- 1:	evm.model.PGA_scaffold0__85_contigs__length_37466705.997	evm.model.000479F_pilon_pilon.38	8e-102
177- 2:	evm.model.PGA_scaffold0__85_contigs__length_37466705.998	evm.model.000479F_pilon_pilon.37	2e-117
177- 3:	evm.model.PGA_scaffold0__85_contigs__length_37466705.999	evm.model.000479F_pilon_pilon.35	3e-22
177- 4:	evm.model.PGA_scaffold0__85_contigs__length_37466705.1001	evm.model.000479F_pilon_pilon.34	7e-10
177- 5:	evm.model.PGA_scaffold0__85_contigs__length_37466705.1003	evm.model.000479F_pilon_pilon.33	4e-10
177- 6:	evm.model.PGA_scaffold0__85_contigs__length_37466705.1005	evm.model.000479F_pilon_pilon.32	3e-138
177- 7:	evm.model.PGA_scaffold0__85_contigs__length_37466705.1008	evm.model.000479F_pilon_pilon.30	2e-47
177- 8:	evm.model.PGA_scaffold0__85_contigs__length_37466705.1009	evm.model.000479F_pilon_pilon.29	8e-147
177- 9:	evm.model.PGA_scaffold0__85_contigs__length_37466705.1010	evm.model.000479F_pilon_pilon.28	0
177- 10:	evm.model.PGA_scaffold0__85_contigs__length_37466705.1011	evm.model.000479F_pilon_pilon.27	0
177- 11:	evm.model.PGA_scaffold0__85_contigs__length_37466705.1012	evm.model.000479F_pilon_pilon.25	3e-84
177- 12:	evm.model.PGA_scaffold0__85_contigs__length_37466705.1013	evm.model.000479F_pilon_pilon.24	0
177- 13:	evm.model.PGA_scaffold0__85_contigs__length_37466705.1014	evm.model.000479F_pilon_pilon.23	1e-154
177- 14:	evm.model.PGA_scaffold0__85_contigs__length_37466705.1015	evm.model.000479F_pilon_pilon.22	0
177- 15:	evm.model.PGA_scaffold0__85_contigs__length_37466705.1016	evm.model.000479F_pilon_pilon.20	1e-100
177- 16:	evm.model.PGA_scaffold0__85_contigs__length_37466705.1017	evm.model.000479F_pilon_pilon.19	7e-61
177- 17:	evm.model.PGA_scaffold0__85_contigs__length_37466705.1019	evm.model.000479F_pilon_pilon.16	0
177- 18:	evm.model.PGA_scaffold0__85_contigs__length_37466705.1020	evm.model.000479F_pilon_pilon.13	4e-76
177- 19:	evm.model.PGA_scaffold0__85_contigs__length_37466705.1021	evm.model.000479F_pilon_pilon.12	0
177- 20:	PGA_scaffold0__85_contigs__length_37466705.act_scaff_238722.mrna1	000479F_pilon_pilon.tel_hgap_126842.mrna1	9e-23
177- 21:	evm.model.PGA_scaffold0__85_contigs__length_37466705.1022	evm.model.000479F_pilon_pilon.10	0
177- 22:	PGA_scaffold0__85_contigs__length_37466705.act_scaff_2198.mrna1	evm.model.000479F_pilon_pilon.7	8e-17
177- 23:	evm.model.PGA_scaffold0__85_contigs__length_37466705.1024.1.5d659ff5	evm.model.000479F_pilon_pilon.6	4e-90
177- 24:	evm.model.PGA_scaffold0__85_contigs__length_37466705.1025	evm.model.000479F_pilon_pilon.5	5e-79
177- 25:	evm.model.PGA_scaffold0__85_contigs__length_37466705.1027	evm.model.000479F_pilon_pilon.2	1e-43
## Alignment 178: score=341.0 e_value=1e-10 N=7 at0&ts491 plus
178- 0:	evm.model.PGA_scaffold0__85_contigs__length_37466705.3930	evm.model.000491F_pilon_pilon.4	0
178- 1:	evm.model.PGA_scaffold0__85_contigs__length_37466705.3931	evm.model.000491F_pilon_pilon.5	0
178- 2:	evm.model.PGA_scaffold0__85_contigs__length_37466705.3932	evm.model.000491F_pilon_pilon.6	5e-170
178- 3:	evm.model.PGA_scaffold0__85_contigs__length_37466705.3933	evm.model.000491F_pilon_pilon.7	3e-07
178- 4:	evm.model.PGA_scaffold0__85_contigs__length_37466705.3934	evm.model.000491F_pilon_pilon.8	7e-100
178- 5:	evm.model.PGA_scaffold0__85_contigs__length_37466705.3935	evm.model.000491F_pilon_pilon.9	0
178- 6:	evm.model.PGA_scaffold0__85_contigs__length_37466705.3938	evm.model.000491F_pilon_pilon.10	0
## Alignment 179: score=333.0 e_value=4.5e-11 N=7 at0&ts512 minus
179- 0:	evm.model.PGA_scaffold0__85_contigs__length_37466705.2464	evm.model.000512F_pilon_pilon.12	8e-111
179- 1:	evm.model.PGA_scaffold0__85_contigs__length_37466705.2465	evm.model.000512F_pilon_pilon.11	2e-48
179- 2:	evm.model.PGA_scaffold0__85_contigs__length_37466705.2466	evm.model.000512F_pilon_pilon.8	5e-119
179- 3:	evm.model.PGA_scaffold0__85_contigs__length_37466705.2469.5.5d65a042	evm.model.000512F_pilon_pilon.7	1e-154
179- 4:	evm.model.PGA_scaffold0__85_contigs__length_37466705.2471	evm.model.000512F_pilon_pilon.5	4e-23
179- 5:	evm.model.PGA_scaffold0__85_contigs__length_37466705.2472	evm.model.000512F_pilon_pilon.3	1e-101
179- 6:	evm.model.PGA_scaffold0__85_contigs__length_37466705.2474	evm.model.000512F_pilon_pilon.1	0
## Alignment 180: score=317.0 e_value=2.9e-12 N=7 at0&ts534 minus
180- 0:	evm.model.PGA_scaffold0__85_contigs__length_37466705.2819.1.5d65a04d	evm.model.000534F_pilon_pilon.32	1e-100
180- 1:	evm.model.PGA_scaffold0__85_contigs__length_37466705.2820	evm.model.000534F_pilon_pilon.29	7e-133
180- 2:	evm.model.PGA_scaffold0__85_contigs__length_37466705.2821	evm.model.000534F_pilon_pilon.28	0
180- 3:	evm.model.PGA_scaffold0__85_contigs__length_37466705.2824	evm.model.000534F_pilon_pilon.25.1.5ddbaebe	0
180- 4:	evm.model.PGA_scaffold0__85_contigs__length_37466705.2825	evm.model.000534F_pilon_pilon.23	1e-42
180- 5:	evm.model.PGA_scaffold0__85_contigs__length_37466705.2839	evm.model.000534F_pilon_pilon.22	6e-93
180- 6:	evm.model.PGA_scaffold0__85_contigs__length_37466705.2840	evm.model.000534F_pilon_pilon.21	4e-47
## Alignment 181: score=336.0 e_value=5.9e-11 N=7 at0&ts535 plus
181- 0:	evm.model.PGA_scaffold0__85_contigs__length_37466705.4314	evm.model.000535F_pilon_pilon.4	0
181- 1:	evm.model.PGA_scaffold0__85_contigs__length_37466705.4316	evm.model.000535F_pilon_pilon.5	0
181- 2:	evm.model.PGA_scaffold0__85_contigs__length_37466705.4317	evm.model.000535F_pilon_pilon.7	0
181- 3:	evm.model.PGA_scaffold0__85_contigs__length_37466705.4319	evm.model.000535F_pilon_pilon.9	3e-132
181- 4:	evm.model.PGA_scaffold0__85_contigs__length_37466705.4321	evm.model.000535F_pilon_pilon.18	1e-09
181- 5:	PGA_scaffold0__85_contigs__length_37466705.act_scaff_391653.mrna1	evm.model.000535F_pilon_pilon.1_evm.model.000535F_pilon_pilon.22	0
181- 6:	evm.model.PGA_scaffold0__85_contigs__length_37466705.4322	evm.model.000535F_pilon_pilon.2	0
## Alignment 182: score=291.0 e_value=1.6e-08 N=6 at0&ts542 plus
182- 0:	evm.model.PGA_scaffold0__85_contigs__length_37466705.4308	evm.model.000542F_pilon_pilon.1	2e-64
182- 1:	evm.model.PGA_scaffold0__85_contigs__length_37466705.4309	evm.model.000542F_pilon_pilon.6	0
182- 2:	evm.model.PGA_scaffold0__85_contigs__length_37466705.4310	evm.model.000542F_pilon_pilon.8	0
182- 3:	evm.model.PGA_scaffold0__85_contigs__length_37466705.4311.1.5d659fc2	evm.model.000542F_pilon_pilon.9	7e-56
182- 4:	evm.model.PGA_scaffold0__85_contigs__length_37466705.4312	evm.model.000542F_pilon_pilon.10	3e-44
182- 5:	evm.model.PGA_scaffold0__85_contigs__length_37466705.4313.1.5d65a07b	evm.model.000542F_pilon_pilon.11	0
## Alignment 183: score=267.0 e_value=1.2e-08 N=6 at0&ts552 minus
183- 0:	evm.model.PGA_scaffold0__85_contigs__length_37466705.5095	evm.model.000552F_pilon_pilon.29	2e-126
183- 1:	evm.model.PGA_scaffold0__85_contigs__length_37466705.5113	evm.model.000552F_pilon_pilon.26	8e-18
183- 2:	evm.model.PGA_scaffold0__85_contigs__length_37466705.5128	evm.model.000552F_pilon_pilon.24	0
183- 3:	evm.model.PGA_scaffold0__85_contigs__length_37466705.5129	evm.model.000552F_pilon_pilon.23	0
183- 4:	evm.model.PGA_scaffold0__85_contigs__length_37466705.5130	evm.model.000552F_pilon_pilon.22	0
183- 5:	evm.model.PGA_scaffold0__85_contigs__length_37466705.5131	evm.model.000552F_pilon_pilon.20	1e-154
## Alignment 184: score=398.0 e_value=6.5e-15 N=8 at0&ts567 plus
184- 0:	evm.model.PGA_scaffold0__85_contigs__length_37466705.2485	evm.model.000567F_pilon_pilon.24	0
184- 1:	evm.model.PGA_scaffold0__85_contigs__length_37466705.2486	evm.model.000567F_pilon_pilon.25	2e-94
184- 2:	evm.model.PGA_scaffold0__85_contigs__length_37466705.2487	evm.model.000567F_pilon_pilon.26	0
184- 3:	evm.model.PGA_scaffold0__85_contigs__length_37466705.2488	evm.model.000567F_pilon_pilon.27	3e-24
184- 4:	evm.model.PGA_scaffold0__85_contigs__length_37466705.2489	evm.model.000567F_pilon_pilon.28	1e-62
184- 5:	evm.model.PGA_scaffold0__85_contigs__length_37466705.2490	evm.model.000567F_pilon_pilon.29	9e-97
184- 6:	evm.model.PGA_scaffold0__85_contigs__length_37466705.2491	evm.model.000567F_pilon_pilon.30	4e-56
184- 7:	evm.model.PGA_scaffold0__85_contigs__length_37466705.2492	evm.model.000567F_pilon_pilon.31	0
## Alignment 185: score=324.0 e_value=4.1e-11 N=7 at0&ts595 minus
185- 0:	evm.model.PGA_scaffold0__85_contigs__length_37466705.4329	evm.model.000595F_pilon_pilon.17	0
185- 1:	evm.model.PGA_scaffold0__85_contigs__length_37466705.4332	evm.model.000595F_pilon_pilon.15	7e-43
185- 2:	evm.model.PGA_scaffold0__85_contigs__length_37466705.4335	evm.model.000595F_pilon_pilon.11	2e-154
185- 3:	evm.model.PGA_scaffold0__85_contigs__length_37466705.4339	evm.model.000595F_pilon_pilon.10	8e-28
185- 4:	evm.model.PGA_scaffold0__85_contigs__length_37466705.4342.1.5d6d28a0	evm.model.000595F_pilon_pilon.9	0
185- 5:	evm.model.PGA_scaffold0__85_contigs__length_37466705.4343	evm.model.000595F_pilon_pilon.7	0
185- 6:	evm.model.PGA_scaffold0__85_contigs__length_37466705.4344.1.5d659fc3	evm.model.000595F_pilon_pilon.6	7e-141
## Alignment 186: score=883.0 e_value=1e-48 N=18 at0&ts6 plus
186- 0:	evm.model.PGA_scaffold0__85_contigs__length_37466705.10	evm.model.000006F_pilon_pilon.141	0
186- 1:	evm.model.PGA_scaffold0__85_contigs__length_37466705.11	evm.model.000006F_pilon_pilon.142	0
186- 2:	evm.model.PGA_scaffold0__85_contigs__length_37466705.12	evm.model.000006F_pilon_pilon.143	1e-132
186- 3:	evm.model.PGA_scaffold0__85_contigs__length_37466705.13	evm.model.000006F_pilon_pilon.144	1e-129
186- 4:	evm.model.PGA_scaffold0__85_contigs__length_37466705.14	evm.model.000006F_pilon_pilon.145	0
186- 5:	evm.model.PGA_scaffold0__85_contigs__length_37466705.15	evm.model.000006F_pilon_pilon.146	0
186- 6:	evm.model.PGA_scaffold0__85_contigs__length_37466705.16	evm.model.000006F_pilon_pilon.147	1e-80
186- 7:	evm.model.PGA_scaffold0__85_contigs__length_37466705.17.1.5d659fd6	evm.model.000006F_pilon_pilon.153	1e-152
186- 8:	evm.model.PGA_scaffold0__85_contigs__length_37466705.18	evm.model.000006F_pilon_pilon.156	0
186- 9:	evm.model.PGA_scaffold0__85_contigs__length_37466705.19	evm.model.000006F_pilon_pilon.157	0
186- 10:	evm.model.PGA_scaffold0__85_contigs__length_37466705.22	evm.model.000006F_pilon_pilon.160	1e-178
186- 11:	evm.model.PGA_scaffold0__85_contigs__length_37466705.23	evm.model.000006F_pilon_pilon.161	0
186- 12:	evm.model.PGA_scaffold0__85_contigs__length_37466705.24	evm.model.000006F_pilon_pilon.162	0
186- 13:	evm.model.PGA_scaffold0__85_contigs__length_37466705.25	evm.model.000006F_pilon_pilon.163	0
186- 14:	evm.model.PGA_scaffold0__85_contigs__length_37466705.26	evm.model.000006F_pilon_pilon.164	0
186- 15:	evm.model.PGA_scaffold0__85_contigs__length_37466705.27	evm.model.000006F_pilon_pilon.165	2e-141
186- 16:	evm.model.PGA_scaffold0__85_contigs__length_37466705.29	evm.model.000006F_pilon_pilon.167	0
186- 17:	evm.model.PGA_scaffold0__85_contigs__length_37466705.31	evm.model.000006F_pilon_pilon.168_evm.model.000006F_pilon_pilon.169.3.5ddc69a2	0
## Alignment 187: score=443.0 e_value=1.6e-16 N=9 at0&ts6 plus
187- 0:	evm.model.PGA_scaffold0__85_contigs__length_37466705.32	evm.model.000006F_pilon_pilon.47	0
187- 1:	evm.model.PGA_scaffold0__85_contigs__length_37466705.33	evm.model.000006F_pilon_pilon.48	0
187- 2:	evm.model.PGA_scaffold0__85_contigs__length_37466705.34	evm.model.000006F_pilon_pilon.49	3e-90
187- 3:	evm.model.PGA_scaffold0__85_contigs__length_37466705.35	evm.model.000006F_pilon_pilon.50	3e-156
187- 4:	evm.model.PGA_scaffold0__85_contigs__length_37466705.36	evm.model.000006F_pilon_pilon.51.1.5ddba82c	3e-18
187- 5:	evm.model.PGA_scaffold0__85_contigs__length_37466705.38	evm.model.000006F_pilon_pilon.52	0
187- 6:	evm.model.PGA_scaffold0__85_contigs__length_37466705.39	evm.model.000006F_pilon_pilon.54	3e-142
187- 7:	evm.model.PGA_scaffold0__85_contigs__length_37466705.40	evm.model.000006F_pilon_pilon.55	0
187- 8:	evm.model.PGA_scaffold0__85_contigs__length_37466705.42	evm.model.000006F_pilon_pilon.57	3e-09
## Alignment 188: score=1137.0 e_value=9.9e-70 N=24 at0&ts6 minus
188- 0:	evm.model.PGA_scaffold0__85_contigs__length_37466705.44	evm.model.000006F_pilon_pilon.203	5e-65
188- 1:	evm.model.PGA_scaffold0__85_contigs__length_37466705.46	evm.model.000006F_pilon_pilon.200	3e-24
188- 2:	evm.model.PGA_scaffold0__85_contigs__length_37466705.47	evm.model.000006F_pilon_pilon.199	9e-135
188- 3:	evm.model.PGA_scaffold0__85_contigs__length_37466705.49	evm.model.000006F_pilon_pilon.198	9e-146
188- 4:	evm.model.PGA_scaffold0__85_contigs__length_37466705.64	evm.model.000006F_pilon_pilon.197	0
188- 5:	evm.model.PGA_scaffold0__85_contigs__length_37466705.65	evm.model.000006F_pilon_pilon.196	0
188- 6:	evm.model.PGA_scaffold0__85_contigs__length_37466705.68	evm.model.000006F_pilon_pilon.195	0
188- 7:	evm.model.PGA_scaffold0__85_contigs__length_37466705.70	evm.model.000006F_pilon_pilon.194	0
188- 8:	evm.model.PGA_scaffold0__85_contigs__length_37466705.72	evm.model.000006F_pilon_pilon.191	0
188- 9:	evm.model.PGA_scaffold0__85_contigs__length_37466705.73	evm.model.000006F_pilon_pilon.190	0
188- 10:	evm.model.PGA_scaffold0__85_contigs__length_37466705.74	evm.model.000006F_pilon_pilon.189	0
188- 11:	evm.model.PGA_scaffold0__85_contigs__length_37466705.76	evm.model.000006F_pilon_pilon.188	0
188- 12:	evm.model.PGA_scaffold0__85_contigs__length_37466705.77	evm.model.000006F_pilon_pilon.185	0
188- 13:	evm.model.PGA_scaffold0__85_contigs__length_37466705.78	evm.model.000006F_pilon_pilon.184	0
188- 14:	evm.model.PGA_scaffold0__85_contigs__length_37466705.79	evm.model.000006F_pilon_pilon.183	0
188- 15:	evm.model.PGA_scaffold0__85_contigs__length_37466705.80	evm.model.000006F_pilon_pilon.182	6e-80
188- 16:	evm.model.PGA_scaffold0__85_contigs__length_37466705.81	evm.model.000006F_pilon_pilon.181	1e-152
188- 17:	evm.model.PGA_scaffold0__85_contigs__length_37466705.82	evm.model.000006F_pilon_pilon.180	8e-47
188- 18:	evm.model.PGA_scaffold0__85_contigs__length_37466705.85	evm.model.000006F_pilon_pilon.179.1.5ddba83a	0
188- 19:	evm.model.PGA_scaffold0__85_contigs__length_37466705.86	evm.model.000006F_pilon_pilon.178	0
188- 20:	evm.model.PGA_scaffold0__85_contigs__length_37466705.87	evm.model.000006F_pilon_pilon.177	9e-120
188- 21:	evm.model.PGA_scaffold0__85_contigs__length_37466705.88.1.5d659fd7	evm.model.000006F_pilon_pilon.176	0
188- 22:	evm.model.PGA_scaffold0__85_contigs__length_37466705.89	evm.model.000006F_pilon_pilon.172	1e-61
188- 23:	evm.model.PGA_scaffold0__85_contigs__length_37466705.101	evm.model.000006F_pilon_pilon.171	9e-128
## Alignment 189: score=333.0 e_value=3.2e-14 N=7 at0&ts6 minus
189- 0:	evm.model.PGA_scaffold0__85_contigs__length_37466705.3967	evm.model.000006F_pilon_pilon.78	1e-74
189- 1:	evm.model.PGA_scaffold0__85_contigs__length_37466705.3974	evm.model.000006F_pilon_pilon.65	9e-121
189- 2:	evm.model.PGA_scaffold0__85_contigs__length_37466705.3975	evm.model.000006F_pilon_pilon.64	0
189- 3:	evm.model.PGA_scaffold0__85_contigs__length_37466705.3976	evm.model.000006F_pilon_pilon.63	1e-109
189- 4:	evm.model.PGA_scaffold0__85_contigs__length_37466705.3977	evm.model.000006F_pilon_pilon.62	4e-164
189- 5:	evm.model.PGA_scaffold0__85_contigs__length_37466705.3979	evm.model.000006F_pilon_pilon.61	4e-39
189- 6:	evm.model.PGA_scaffold0__85_contigs__length_37466705.3980	evm.model.000006F_pilon_pilon.59	0
## Alignment 190: score=389.0 e_value=2.2e-14 N=8 at0&ts618 minus
190- 0:	evm.model.PGA_scaffold0__85_contigs__length_37466705.4796	evm.model.000618F_pilon_pilon.13	2e-33
190- 1:	evm.model.PGA_scaffold0__85_contigs__length_37466705.4798	evm.model.000618F_pilon_pilon.12	0
190- 2:	evm.model.PGA_scaffold0__85_contigs__length_37466705.4799	evm.model.000618F_pilon_pilon.10	6e-40
190- 3:	evm.model.PGA_scaffold0__85_contigs__length_37466705.4801	evm.model.000618F_pilon_pilon.9	9e-38
190- 4:	evm.model.PGA_scaffold0__85_contigs__length_37466705.4802	evm.model.000618F_pilon_pilon.8	1e-136
190- 5:	evm.model.PGA_scaffold0__85_contigs__length_37466705.4803	evm.model.000618F_pilon_pilon.7	0
190- 6:	evm.model.PGA_scaffold0__85_contigs__length_37466705.4804	evm.model.000618F_pilon_pilon.6	0
190- 7:	evm.model.PGA_scaffold0__85_contigs__length_37466705.4805	evm.model.000618F_pilon_pilon.5	0
## Alignment 191: score=263.0 e_value=2.8e-09 N=6 at0&ts62 plus
191- 0:	evm.model.PGA_scaffold0__85_contigs__length_37466705.3513	evm.model.000062F_pilon_pilon.18.1.5ddba9ca	5e-46
191- 1:	evm.model.PGA_scaffold0__85_contigs__length_37466705.3517	evm.model.000062F_pilon_pilon.19	3e-96
191- 2:	evm.model.PGA_scaffold0__85_contigs__length_37466705.3518	evm.model.000062F_pilon_pilon.21	0
191- 3:	evm.model.PGA_scaffold0__85_contigs__length_37466705.3524	evm.model.000062F_pilon_pilon.24	0
191- 4:	evm.model.PGA_scaffold0__85_contigs__length_37466705.3525	evm.model.000062F_pilon_pilon.39	0
191- 5:	evm.model.PGA_scaffold0__85_contigs__length_37466705.3531	evm.model.000062F_pilon_pilon.40	3e-41
## Alignment 192: score=1321.0 e_value=1.4e-94 N=29 at0&ts63 plus
192- 0:	evm.model.PGA_scaffold0__85_contigs__length_37466705.4353	evm.model.000063F_pilon_pilon.18	5e-20
192- 1:	evm.model.PGA_scaffold0__85_contigs__length_37466705.4354	evm.model.000063F_pilon_pilon.19	0
192- 2:	evm.model.PGA_scaffold0__85_contigs__length_37466705.4355	evm.model.000063F_pilon_pilon.20	2e-58
192- 3:	evm.model.PGA_scaffold0__85_contigs__length_37466705.4357	evm.model.000063F_pilon_pilon.21	6e-77
192- 4:	evm.model.PGA_scaffold0__85_contigs__length_37466705.4358	evm.model.000063F_pilon_pilon.22	9e-16
192- 5:	evm.model.PGA_scaffold0__85_contigs__length_37466705.4359	evm.model.000063F_pilon_pilon.23	4e-46
192- 6:	evm.model.PGA_scaffold0__85_contigs__length_37466705.4360	evm.model.000063F_pilon_pilon.37	8e-92
192- 7:	evm.model.PGA_scaffold0__85_contigs__length_37466705.4362	evm.model.000063F_pilon_pilon.39	0
192- 8:	evm.model.PGA_scaffold0__85_contigs__length_37466705.4367	evm.model.000063F_pilon_pilon.64	0
192- 9:	evm.model.PGA_scaffold0__85_contigs__length_37466705.4368	evm.model.000063F_pilon_pilon.65	2e-21
192- 10:	evm.model.PGA_scaffold0__85_contigs__length_37466705.4370	evm.model.000063F_pilon_pilon.67	0
192- 11:	evm.model.PGA_scaffold0__85_contigs__length_37466705.4387	evm.model.000063F_pilon_pilon.69	0
192- 12:	PGA_scaffold0__85_contigs__length_37466705.act_scaff_1289757.mrna1	evm.model.000063F_pilon_pilon.71_evm.model.000063F_pilon_pilon.70.1.5ddc6b58	0
192- 13:	evm.model.PGA_scaffold0__85_contigs__length_37466705.4402	evm.model.000063F_pilon_pilon.72	0
192- 14:	evm.model.PGA_scaffold0__85_contigs__length_37466705.4403	evm.model.000063F_pilon_pilon.73	9e-70
192- 15:	evm.model.PGA_scaffold0__85_contigs__length_37466705.4404	evm.model.000063F_pilon_pilon.74	0
192- 16:	evm.model.PGA_scaffold0__85_contigs__length_37466705.4405	evm.model.000063F_pilon_pilon.75_evm.model.000063F_pilon_pilon.76	2e-68
192- 17:	evm.model.PGA_scaffold0__85_contigs__length_37466705.4406	evm.model.000063F_pilon_pilon.78	0
192- 18:	evm.model.PGA_scaffold0__85_contigs__length_37466705.4407	evm.model.000063F_pilon_pilon.80	2e-135
192- 19:	evm.model.PGA_scaffold0__85_contigs__length_37466705.4409	evm.model.000063F_pilon_pilon.82	1e-127
192- 20:	evm.model.PGA_scaffold0__85_contigs__length_37466705.4410	evm.model.000063F_pilon_pilon.83	0
192- 21:	evm.model.PGA_scaffold0__85_contigs__length_37466705.4411	evm.model.000063F_pilon_pilon.84	2e-171
192- 22:	evm.model.PGA_scaffold0__85_contigs__length_37466705.4413	evm.model.000063F_pilon_pilon.85	2e-149
192- 23:	evm.model.PGA_scaffold0__85_contigs__length_37466705.4414	evm.model.000063F_pilon_pilon.86	0
[truncated: 19,970 more rows]

## Sheet: Fig3A
	cond_a_rep1	cond_a_rep2	cond_a_rep3	cond_t_rep1	cond_t_rep2	cond_t_rep3	cond_m_rep1	cond_m_rep2	cond_m_rep3
SA8_scaffold1_1_TRINITY_DN31519_c0_g2_i1	3.325	1.69	4.461	0.111	0.165	1.134	0.938	0.754	1.043
SA8_scaffold1_2_TRINITY_DN9579_c0_g1_i1	740.422	1204.94	756.653	2438.18	2237.02	2094.46	140.214	90.056	81.561
SA8_scaffold3_1_TRINITY_DN53760_c0_g1_i1	4.223	4.235	3.253	0.966	1.503	2.012	0.423	0.66	0.261
SA8_scaffold11_1_TRINITY_DN23503_c0_g1_i1	1.797	2.555	0.856	0.491	1.094	1.517	26.925	18.968	14.359

## Sheet: Fig3B
	cond_c_rep1	cond_c_rep2	cond_c_rep3	cond_t_rep1	cond_t_rep2	cond_t_rep3	cond_p_rep1	cond_p_rep2	cond_p_rep3	cond_m_rep1	cond_m_rep2	cond_m_rep3	cond_b_rep1	cond_b_rep2	cond_b_rep3	cond_pd_rep1	cond_pd_rep2	cond_pd_rep3
SA8_3_TRINITY_DN105343_c2_g1_i1	5560.37	4552.88	1812.81	3386.18	3000.68	1479.75	261.013	229.428	8.714	0.54	0.475	6.109	100.397	96.235	53.175	77.989	12.483	4.734
SA8_4_TRINITY_DN68706_c2_g1_i1	223.383	156.011	141.349	287.82	309.781	114.833	73.184	60.238	40.781	8.336	4.38	39.281	33.071	16.21	26.16	20.799	8.603	0.779
SA8_5_TRINITY_DN88939_c10_g1_i1	685.777	325.155	235.448	200.751	232.662	49.761	0.101	0	0	0	0	1.045	0	0	0	0	0	0
SA8_1_TRINITY_DN78095_c0_g1_i2	0.198	0.321	0	0	0.048	0	0.493	0.724	0.123	0	0.412	0.101	8.714	6.943	4.227	7.668	6.269	2.608
SA8_2&7_TRINITY_DN90970_c11_g1_i1	6.365	5.295	87.237	7.64	37.827	23.999	1424.21	1580.92	880.99	315.088	303.262	30.717	6904.73	7397.39	2087.97	5187.48	3058.74	1037.43
SA8_6_TRINITY_DN72697_c0_g1_i1	4.256	1.988	3.954	3.82	3.612	3.426	2.719	2.257	12.203	1.426	1.2	0.203	23.611	28.853	14.493	12.962	8.448	7.688
SA8_8_TRINITY_DN75261_c11_g1_i1	101.627	49.077	310.131	242.811	124.676	81.722	401.248	485.283	469.415	147.449	259.034	33.041	2668.47	4112.46	1280.15	3262.68	2661.41	2250.56
SA8_INVERTED_TRINITY_DN83677_c0_g2_i2	1.064	0.972	0.181	0.642	0.272	0.432	5.549	0.326	1.052	19.834	5.911	143.385	19.432	12.602	145.569	122.81	75.296	29.694
SA8_9_TRINITY_DN64641_c0_g1_i1	3.851	4.948	6.501	3.042	10.676	1.982	0	0.386	0.079	0.805	1.191	0.071	3.483	13.258	1.777	5.972	8.992	6.476

## Sheet: Fig4A
	transcript_id	BLASTX	BLASTP	TOXPROT	PFAM	moduleColor	MMturquoise	MMyellow	MMblue	MMred	MMblack	MMbrown	MMgreen	MMgrey	p.MMturquoise	p.MMyellow	p.MMblue	p.MMred	p.MMblack	p.MMbrown	p.MMgreen	p.MMgrey
TRINITY_DN77233_c0_g1_i7	TRINITY_DN77233_c0_g1_i7	SLA_BITAR^SLA_BITAR^Q:206-406,H:2-64^43.284%ID^E:2.37e-08^RecName: Full=Snaclec bitiscetin subunit alpha;^Eukaryota; Metazoa; Chordata; Craniata; Vertebrata; Euteleostomi; Lepidosauria; Squamata; Bifurcata; Unidentata; Episquamata; Toxicofera; Serpentes; Colubroidea; Viperidae; Viperinae; Bitis	SLA_BITAR^SLA_BITAR^Q:30-96,H:2-64^43.284%ID^E:9.58e-09^RecName: Full=Snaclec bitiscetin subunit alpha;^Eukaryota; Metazoa; Chordata; Craniata; Vertebrata; Euteleostomi; Lepidosauria; Squamata; Bifurcata; Unidentata; Episquamata; Toxicofera; Serpentes; Colubroidea; Viperidae; Viperinae; Bitis	.	PF00059.20^Lectin_C^Lectin C-type domain^55-103^E:0.00032	black	-0.24493	-0.0468749	0.0178909	0.124721	0.84575	-0.051796	-0.00824473	-0.093662	0.327294	0.853467	0.943827	0.621947	9.81e-06	0.838266	0.974098	0.711636
TRINITY_DN86049_c2_g1_i9	TRINITY_DN86049_c2_g1_i9	SRGEF_MOUSE^SRGEF_MOUSE^Q:364-1167,H:114-399^36.77%ID^E:3.03e-41^RecName: Full=Secretion-regulating guanine nucleotide exchange factor;^Eukaryota; Metazoa; Chordata; Craniata; Vertebrata; Euteleostomi; Mammalia; Eutheria; Euarchontoglires; Glires; Rodentia; Myomorpha; Muroidea; Muridae; Murinae; Mus; Mus`SRGEF_MOUSE^SRGEF_MOUSE^Q:373-1062,H:12-242^30.705%ID^E:5.24e-13^RecName: Full=Secretion-regu…	PA2_ADAPA^PA2_ADAPA^Q:3-122,H:35-156^47.541%ID^E:9.42e-29^RecName: Full=Phospholipase A2 A2-hormotoxin-Apt1a {ECO:0000303|PubMed:22683676};^Eukaryota; Metazoa; Cnidaria; Anthozoa; Hexacorallia; Actiniaria; Nynantheae; Hormathiidae; Adamsia	sp|Q8WS88|PA2_ADAPA^sp|Q8WS88|PA2_ADAPA^Q:3-122,H:35-156^47.541%ID^E:1.14e-32^.^.	PF00068.18^Phospholip_A2_1^Phospholipase A2^7-114^E:4.8e-30	black	-0.150116	0.185599	0.190095	0.22237	0.698733	-0.11056	-0.0139959	-0.334768	0.552143	0.460913	0.449929	0.375142	0.00125539	0.662305	0.956044	0.174494
TRINITY_DN90761_c3_g1_i4	TRINITY_DN90761_c3_g1_i4	VCO31_AUSSU^VCO31_AUSSU^Q:120-833,H:1365-1617^27.165%ID^E:2.56e-23^RecName: Full=A.superbus venom factor 1;^Eukaryota; Metazoa; Chordata; Craniata; Vertebrata; Euteleostomi; Lepidosauria; Squamata; Bifurcata; Unidentata; Episquamata; Toxicofera; Serpentes; Colubroidea; Elapidae; Acanthophiinae; Austrelaps	VCO32_AUSSU^VCO32_AUSSU^Q:32-228,H:1356-1560^29.756%ID^E:3.33e-24^RecName: Full=A.superbus venom factor 2;^Eukaryota; Metazoa; Chordata; Craniata; Vertebrata; Euteleostomi; Lepidosauria; Squamata; Bifurcata; Unidentata; Episquamata; Toxicofera; Serpentes; Colubroidea; Elapidae; Acanthophiinae; Austrelaps	.	PF07677.13^A2M_recep^A-macroglobulin receptor^62-152^E:9.6e-26`PF01759.20^NTR^UNC-6/NTR/C345C module^192-277^E:1.6e-18	black	0.271663	0.0560204	0.0848004	-0.071117	0.436625	-0.0507409	0.180855	-0.65209	0.275495	0.825261	0.737963	0.779157	0.0700432	0.841521	0.472651	0.00336052
TRINITY_DN74910_c0_g1_i1	TRINITY_DN74910_c0_g1_i1	CTX1_CHIFL^CTX1_CHIFL^Q:654-157,H:87-246^27.711%ID^E:4.87e-12^RecName: Full=Toxin CfTX-1;^Eukaryota; Metazoa; Cnidaria; Cubozoa; Chirodropida; Chirodropidae; Chironex	CTX1_CHIFL^CTX1_CHIFL^Q:47-212,H:87-246^27.711%ID^E:4.38e-12^RecName: Full=Toxin CfTX-1;^Eukaryota; Metazoa; Cnidaria; Cubozoa; Chirodropida; Chirodropidae; Chironex	sp|A7L035|CTX1_CHIFL^sp|A7L035|CTX1_CHIFL^Q:47-212,H:87-246^27.711%ID^E:5.32e-16^.^.	.	black	-0.0249924	0.314204	0.109748	0.185605	0.543228	-0.264488	0.135175	0.0163255	0.921586	0.204153	0.664646	0.460898	0.0198146	0.28887	0.592794	0.948736
TRINITY_DN55062_c0_g1_i1	TRINITY_DN55062_c0_g1_i1	VM33_BOTAT^VM33_BOTAT^Q:155-1066,H:3-304^38.978%ID^E:1.22e-58^RecName: Full=Zinc metalloproteinase-disintegrin-like batroxstatin-3;^Eukaryota; Metazoa; Chordata; Craniata; Vertebrata; Euteleostomi; Lepidosauria; Squamata; Bifurcata; Unidentata; Episquamata; Toxicofera; Serpentes; Colubroidea; Viperidae; Crotalinae; Bothrops	VM34_CROAD^VM34_CROAD^Q:2-382,H:158-523^38.596%ID^E:5.65e-59^RecName: Full=Zinc metalloproteinase-disintegrin-like 4a;^Eukaryota; Metazoa; Chordata; Craniata; Vertebrata; Euteleostomi; Lepidosauria; Squamata; Bifurcata; Unidentata; Episquamata; Toxicofera; Serpentes; Colubroidea; Viperidae; Crotalinae; Crotalus	.	PF13688.5^Reprolysin_5^Metallo-peptidase family M12^60-216^E:1.1e-20`PF01421.18^Reprolysin^Reprolysin (M12B) family zinc metalloprotease^61-245^E:2.3e-42`PF13583.5^Reprolysin_4^Metallo-peptidase family M12B Reprolysin-like^62-214^E:3.7e-09`PF13574.5^Reprolysin_2^Metallo-peptidase family M12B Reprolysin-like^82-215^E:2.4e-08`PF13582.5^Reprolysin_3^Metallo-peptidase family M12B Reprolysin-like^88-2…	black	-0.419608	-0.222781	0.0666825	0.233439	0.869933	0.227327	0.0865376	0.00685038	0.0830075	0.374236	0.792634	0.3512	2.72e-06	0.364309	0.732779	0.978478
TRINITY_DN88370_c1_g1_i1	TRINITY_DN88370_c1_g1_i1	.	CTX1_CARRA^CTX1_CARRA^Q:134-280,H:86-228^30.405%ID^E:7.41e-07^RecName: Full=Toxin CrTX-A;^Eukaryota; Metazoa; Cnidaria; Cubozoa; Carybdeida; Carybdeidae; Carybdea	sp|Q9GV72|CTX1_CARRA^sp|Q9GV72|CTX1_CARRA^Q:134-280,H:86-228^30.405%ID^E:8.98e-11^.^.	.	black	-0.103668	0.0458004	0.109298	0.00080466	0.961546	0.0810358	0.144145	-0.252052	0.682277	0.856793	0.665947	0.997472	2.13e-10	0.749234	0.568239	0.31297
TRINITY_DN41974_c0_g1_i1	TRINITY_DN41974_c0_g1_i1	VKT9_ANEVI^VKT9_ANEVI^Q:288-112,H:17-71^47.458%ID^E:1.74e-10^RecName: Full=U-actitoxin-Avd3l {ECO:0000303|PubMed:22683676};^Eukaryota; Metazoa; Cnidaria; Anthozoa; Hexacorallia; Actiniaria; Actiniidae; Anemonia	VKT9_ANEVI^VKT9_ANEVI^Q:2-60,H:17-71^47.458%ID^E:1.27e-10^RecName: Full=U-actitoxin-Avd3l {ECO:0000303|PubMed:22683676};^Eukaryota; Metazoa; Cnidaria; Anthozoa; Hexacorallia; Actiniaria; Actiniidae; Anemonia	sp|P0DN13|VKT9_ANEVI^sp|P0DN13|VKT9_ANEVI^Q:2-60,H:17-71^47.458%ID^E:1.54e-14^.^.	PF00014.22^Kunitz_BPTI^Kunitz/Bovine pancreatic trypsin inhibitor domain^5-60^E:4.2e-17	black	0.122629	-0.072516	0.209314	-0.127878	0.622501	-0.0298173	0.00775583	-0.282921	0.627849	0.774918	0.404516	0.613085	0.00579715	0.906506	0.975634	0.25529
TRINITY_DN78941_c1_g1_i17	TRINITY_DN78941_c1_g1_i17	PA226_MICAT^PA226_MICAT^Q:79-378,H:28-128^43.689%ID^E:1.26e-09^RecName: Full=Phospholipase A2;^Eukaryota; Metazoa; Chordata; Craniata; Vertebrata; Euteleostomi; Lepidosauria; Squamata; Bifurcata; Unidentata; Episquamata; Toxicofera; Serpentes; Colubroidea; Elapidae; Elapinae; Micrurus	PA2B_MICCO^PA2B_MICCO^Q:1-93,H:35-130^40.625%ID^E:3.83e-17^RecName: Full=Basic phospholipase A2;^Eukaryota; Metazoa; Chordata; Craniata; Vertebrata; Euteleostomi; Lepidosauria; Squamata; Bifurcata; Unidentata; Episquamata; Toxicofera; Serpentes; Colubroidea; Elapidae; Elapinae; Micrurus	sp|D2X8K2|PA2_CONGI^sp|D2X8K2|PA2_CONGI^Q:6-108,H:13-117^42.593%ID^E:5.2e-19^.^.	PF00068.18^Phospholip_A2_1^Phospholipase A2^1-102^E:1.4e-25	black	-0.264039	-0.188721	0.129376	0.00748599	0.987481	0.159649	0.158181	-0.159024	0.28972	0.45327	0.608897	0.976481	2.92e-14	0.526873	0.53073	0.528513
TRINITY_DN74910_c0_g1_i2	TRINITY_DN74910_c0_g1_i2	.	CTX1_CHIFL^CTX1_CHIFL^Q:12-136,H:116-235^28%ID^E:8.19e-10^RecName: Full=Toxin CfTX-1;^Eukaryota; Metazoa; Cnidaria; Cubozoa; Chirodropida; Chirodropidae; Chironex	sp|A7L035|CTX1_CHIFL^sp|A7L035|CTX1_CHIFL^Q:12-136,H:116-235^28%ID^E:9.93e-14^.^.	.	black	-0.340068	-0.186607	0.24806	0.164399	0.963215	0.055106	0.251187	-0.204361	0.167349	0.45844	0.320953	0.514484	1.5e-10	0.828072	0.314691	0.415976
TRINITY_DN75379_c2_g1_i5	TRINITY_DN75379_c2_g1_i5	PA2A1_NAJMO^PA2A1_NAJMO^Q:768-463,H:1-101^43.396%ID^E:4.36e-12^RecName: Full=Acidic phospholipase A2 CM-I;^Eukaryota; Metazoa; Chordata; Craniata; Vertebrata; Euteleostomi; Lepidosauria; Squamata; Bifurcata; Unidentata; Episquamata; Toxicofera; Serpentes; Colubroidea; Elapidae; Elapinae; Naja	PA2A5_AUSSU^PA2A5_AUSSU^Q:3-156,H:2-146^35.897%ID^E:2.22e-23^RecName: Full=Acidic phospholipase A2 S9-53F;^Eukaryota; Metazoa; Chordata; Craniata; Vertebrata; Euteleostomi; Lepidosauria; Squamata; Bifurcata; Unidentata; Episquamata; Toxicofera; Serpentes; Colubroidea; Elapidae; Acanthophiinae; Austrelaps	sp|Q8WS88|PA2_ADAPA^sp|Q8WS88|PA2_ADAPA^Q:1-153,H:1-154^33.544%ID^E:9.55e-24^.^.	PF00068.18^Phospholip_A2_1^Phospholipase A2^38-147^E:2.1e-27	black	-0.449226	-0.285427	0.100478	-0.164423	0.742324	0.544963	0.284923	-0.264102	0.0614564	0.250923	0.691592	0.514423	0.000418934	0.0193475	0.251798	0.2896
TRINITY_DN41205_c0_g1_i2	TRINITY_DN41205_c0_g1_i2	VKT1_ANTEL^VKT1_ANTEL^Q:88-249,H:4-57^53.704%ID^E:2.32e-11^RecName: Full=KappaPI-actitoxin-Ael3a {ECO:0000303|PubMed:22683676};^Eukaryota; Metazoa; Cnidaria; Anthozoa; Hexacorallia; Actiniaria; Actiniidae; Anthopleura	VKT1_ANTEL^VKT1_ANTEL^Q:30-83,H:4-57^53.704%ID^E:1.21e-11^RecName: Full=KappaPI-actitoxin-Ael3a {ECO:0000303|PubMed:22683676};^Eukaryota; Metazoa; Cnidaria; Anthozoa; Hexacorallia; Actiniaria; Actiniidae; Anthopleura	sp|P86862|VKT1_ANTEL^sp|P86862|VKT1_ANTEL^Q:30-83,H:4-57^53.704%ID^E:1.46e-15^.^.	PF00014.22^Kunitz_BPTI^Kunitz/Bovine pancreatic trypsin inhibitor domain^30-81^E:1.7e-17	black	0.194999	-0.0837914	0.061231	-0.256414	0.696292	-0.128311	0.118572	-0.065851	0.4381	0.740979	0.809278	0.304385	0.00132755	0.611873	0.639353	0.795167
TRINITY_DN78941_c1_g1_i13	TRINITY_DN78941_c1_g1_i13	.	PA2B_MICCO^PA2B_MICCO^Q:19-86,H:28-93^45.588%ID^E:1.3e-12^RecName: Full=Basic phospholipase A2;^Eukaryota; Metazoa; Chordata; Craniata; Vertebrata; Euteleostomi; Lepidosauria; Squamata; Bifurcata; Unidentata; Episquamata; Toxicofera; Serpentes; Colubroidea; Elapidae; Elapinae; Micrurus	sp|A7LCJ2|PA2_URTCR^sp|A7LCJ2|PA2_URTCR^Q:11-69,H:37-95^50.847%ID^E:1.96e-16^.^.	PF00068.18^Phospholip_A2_1^Phospholipase A2^22-97^E:1.4e-19	black	-0.242045	-0.215286	0.0613428	-0.0301629	0.940495	0.266627	0.126989	-0.152165	0.333204	0.390928	0.808936	0.905426	6.55e-09	0.284842	0.615575	0.546668
TRINITY_DN83677_c0_g2_i2	TRINITY_DN83677_c0_g2_i2	.	.	.	.	black	-0.405313	-0.231046	0.391802	0.0230675	0.842206	0.280348	0.281537	-0.212666	0.0951858	0.3563	0.107836	0.92761	1.16e-05	0.259823	0.257723	0.396858
TRINITY_DN85973_c0_g1_i4	TRINITY_DN85973_c0_g1_i4	LECM_CERRY^LECM_CERRY^Q:182-619,H:6-155^31.126%ID^E:9.14e-20^RecName: Full=C-type lectin;^Eukaryota; Metazoa; Chordata; Craniata; Vertebrata; Euteleostomi; Lepidosauria; Squamata; Bifurcata; Unidentata; Episquamata; Toxicofera; Serpentes; Colubroidea; Homalopsidae; Cerberus	LECM_CERRY^LECM_CERRY^Q:21-166,H:6-155^31.126%ID^E:3.87e-20^RecName: Full=C-type lectin;^Eukaryota; Metazoa; Chordata; Craniata; Vertebrata; Euteleostomi; Lepidosauria; Squamata; Bifurcata; Unidentata; Episquamata; Toxicofera; Serpentes; Colubroidea; Homalopsidae; Cerberus	.	PF00059.20^Lectin_C^Lectin C-type domain^60-167^E:1e-21	blue	-0.276008	-0.155953	0.406198	0.00646388	-0.0453154	-0.138193	-0.210722	0.0256014	0.267584	0.536607	0.0943965	0.979692	0.858295	0.584483	0.40129	0.919681
TRINITY_DN88868_c30_g1_i1	TRINITY_DN88868_c30_g1_i1	VMPA_LOXIN^VMPA_LOXIN^Q:117-482,H:35-146^37.097%ID^E:1.16e-17^RecName: Full=Astacin-like metalloprotease toxin 1;^Eukaryota; Metazoa; Ecdysozoa; Arthropoda; Chelicerata; Arachnida; Araneae; Araneomorphae; Haplogynae; Sicariidae; Loxosceles	VMPA_LOXIN^VMPA_LOXIN^Q:39-160,H:35-146^37.097%ID^E:4.6e-18^RecName: Full=Astacin-like metalloprotease toxin 1;^Eukaryota; Metazoa; Ecdysozoa; Arthropoda; Chelicerata; Arachnida; Araneae; Araneomorphae; Haplogynae; Sicariidae; Loxosceles	sp|K7Z9Q9|VMP_NEMVE^sp|K7Z9Q9|VMP_NEMVE^Q:24-169,H:18-158^30.065%ID^E:5.28e-12^.^.	PF01400.23^Astacin^Astacin (Peptidase family M12A)^73-160^E:3.2e-19	blue	-0.330822	-0.12606	0.90749	0.205679	0.0453786	-0.308306	-0.196725	-0.148197	0.179946	0.618184	2.01e-07	0.412909	0.858099	0.213233	0.433976	0.557296
TRINITY_DN86677_c0_g1_i2	TRINITY_DN86677_c0_g1_i2	SLB_BOTIN^SLB_BOTIN^Q:72-317,H:2-86^37.647%ID^E:4.07e-11^RecName: Full=Snaclec bothroinsularin subunit beta;^Eukaryota; Metazoa; Chordata; Craniata; Vertebrata; Euteleostomi; Lepidosauria; Squamata; Bifurcata; Unidentata; Episquamata; Toxicofera; Serpentes; Colubroidea; Viperidae; Crotalinae; Bothrops	SLB_BOTIN^SLB_BOTIN^Q:1-68,H:16-86^36.62%ID^E:7.46e-07^RecName: Full=Snaclec bothroinsularin subunit beta;^Eukaryota; Metazoa; Chordata; Craniata; Vertebrata; Euteleostomi; Lepidosauria; Squamata; Bifurcata; Unidentata; Episquamata; Toxicofera; Serpentes; Colubroidea; Viperidae; Crotalinae; Bothrops	.	PF00059.20^Lectin_C^Lectin C-type domain^5-72^E:4e-11	blue	-0.50278	-0.233237	0.80854	0.539251	0.571964	-0.22669	0.00182776	-0.00541974	0.0334487	0.351628	4.88e-05	0.0209187	0.0131327	0.36569	0.994257	0.982972
TRINITY_DN78110_c0_g1_i2	TRINITY_DN78110_c0_g1_i2	VM36A_BOTIN^VM36A_BOTIN^Q:948-664,H:441-539^39.604%ID^E:2.8e-09^RecName: Full=Zinc metalloproteinase-disintegrin-like BITM06A;^Eukaryota; Metazoa; Chordata; Craniata; Vertebrata; Euteleostomi; Lepidosauria; Squamata; Bifurcata; Unidentata; Episquamata; Toxicofera; Serpentes; Colubroidea; Viperidae; Crotalinae; Bothrops	VM36A_BOTIN^VM36A_BOTIN^Q:24-123,H:441-544^38.679%ID^E:9.79e-11^RecName: Full=Zinc metalloproteinase-disintegrin-like BITM06A;^Eukaryota; Metazoa; Chordata; Craniata; Vertebrata; Euteleostomi; Lepidosauria; Squamata; Bifurcata; Unidentata; Episquamata; Toxicofera; Serpentes; Colubroidea; Viperidae; Crotalinae; Bothrops	.	PF00200.22^Disintegrin^Disintegrin^21-66^E:3.4e-08	blue	-0.208949	-0.218385	0.715063	0.0988768	0.613122	-0.254936	-0.123826	-0.215001	0.405354	0.383977	0.000851477	0.696284	0.00681587	0.307278	0.62447	0.391572
TRINITY_DN86677_c0_g1_i1	TRINITY_DN86677_c0_g1_i1	SLB_BOTIN^SLB_BOTIN^Q:158-403,H:2-86^37.647%ID^E:3.41e-11^RecName: Full=Snaclec bothroinsularin subunit beta;^Eukaryota; Metazoa; Chordata; Craniata; Vertebrata; Euteleostomi; Lepidosauria; Squamata; Bifurcata; Unidentata; Episquamata; Toxicofera; Serpentes; Colubroidea; Viperidae; Crotalinae; Bothrops	SLB_BOTIN^SLB_BOTIN^Q:1-68,H:16-86^36.62%ID^E:7.46e-07^RecName: Full=Snaclec bothroinsularin subunit beta;^Eukaryota; Metazoa; Chordata; Craniata; Vertebrata; Euteleostomi; Lepidosauria; Squamata; Bifurcata; Unidentata; Episquamata; Toxicofera; Serpentes; Colubroidea; Viperidae; Crotalinae; Bothrops	.	PF00059.20^Lectin_C^Lectin C-type domain^5-72^E:4e-11	blue	-0.394085	-0.210192	0.9804	0.354673	0.10078	-0.287162	-0.103962	-0.118947	0.105619	0.402502	1.03e-12	0.148692	0.690711	0.247926	0.681423	0.638287
TRINITY_DN88370_c1_g1_i4	TRINITY_DN88370_c1_g1_i4	CTX1_CHIFL^CTX1_CHIFL^Q:524-913,H:87-211^25.385%ID^E:3.12e-06^RecName: Full=Toxin CfTX-1;^Eukaryota; Metazoa; Cnidaria; Cubozoa; Chirodropida; Chirodropidae; Chironex	CTX1_CHIFL^CTX1_CHIFL^Q:137-266,H:87-211^25.385%ID^E:1.77e-06^RecName: Full=Toxin CfTX-1;^Eukaryota; Metazoa; Cnidaria; Cubozoa; Chirodropida; Chirodropidae; Chironex	sp|A7L035|CTX1_CHIFL^sp|A7L035|CTX1_CHIFL^Q:137-266,H:87-211^25.385%ID^E:2.15e-10^.^.	.	blue	-0.166984	-0.122608	0.32815	0.0707805	-0.141664	-0.119784	0.14152	0.0479099	0.507801	0.627909	0.183701	0.780178	0.574987	0.63591	0.575381	0.850266
TRINITY_DN97704_c0_g1_i1	TRINITY_DN97704_c0_g1_i1	PA2B_MICCO^PA2B_MICCO^Q:193-8,H:28-87^51.613%ID^E:2.34e-13^RecName: Full=Basic phospholipase A2;^Eukaryota; Metazoa; Chordata; Craniata; Vertebrata; Euteleostomi; Lepidosauria; Squamata; Bifurcata; Unidentata; Episquamata; Toxicofera; Serpentes; Colubroidea; Elapidae; Elapinae; Micrurus	PA2B_MICCO^PA2B_MICCO^Q:4-65,H:28-87^51.613%ID^E:2.1e-13^RecName: Full=Basic phospholipase A2;^Eukaryota; Metazoa; Chordata; Craniata; Vertebrata; Euteleostomi; Lepidosauria; Squamata; Bifurcata; Unidentata; Episquamata; Toxicofera; Serpentes; Colubroidea; Elapidae; Elapinae; Micrurus	sp|A7LCJ2|PA2_URTCR^sp|A7LCJ2|PA2_URTCR^Q:3-56,H:44-95^51.852%ID^E:6.54e-15^.^.	PF00068.18^Phospholip_A2_1^Phospholipase A2^5-64^E:8e-19	blue	-0.112684	-0.0695421	0.73432	0.214642	0.242666	-0.240543	-0.0456198	-0.102947	0.65619	0.783937	0.000520394	0.392382	0.331927	0.336306	0.857352	0.68438
TRINITY_DN78941_c1_g1_i12	TRINITY_DN78941_c1_g1_i12	PA226_MICAT^PA226_MICAT^Q:79-378,H:28-128^43.689%ID^E:1.52e-09^RecName: Full=Phospholipase A2;^Eukaryota; Metazoa; Chordata; Craniata; Vertebrata; Euteleostomi; Lepidosauria; Squamata; Bifurcata; Unidentata; Episquamata; Toxicofera; Serpentes; Colubroidea; Elapidae; Elapinae; Micrurus	PA2B_MICCO^PA2B_MICCO^Q:1-93,H:35-130^40.625%ID^E:3.51e-17^RecName: Full=Basic phospholipase A2;^Eukaryota; Metazoa; Chordata; Craniata; Vertebrata; Euteleostomi; Lepidosauria; Squamata; Bifurcata; Unidentata; Episquamata; Toxicofera; Serpentes; Colubroidea; Elapidae; Elapinae; Micrurus	sp|D2X8K2|PA2_CONGI^sp|D2X8K2|PA2_CONGI^Q:6-108,H:13-117^42.593%ID^E:6.01e-19^.^.	PF00068.18^Phospholip_A2_1^Phospholipase A2^1-102^E:1.2e-25	blue	-0.525387	-0.247841	0.570988	-0.0127121	0.482503	0.269108	0.0436127	-0.241781	0.0251499	0.321395	0.0133254	0.960073	0.0425584	0.280214	0.863571	0.333747
TRINITY_DN79738_c1_g1_i2	TRINITY_DN79738_c1_g1_i2	FA5V_PSETE^FA5V_PSETE^Q:41-511,H:1295-1457^39.645%ID^E:2.1e-23^RecName: Full=Venom prothrombin activator pseutarin-C non-catalytic subunit;^Eukaryota; Metazoa; Chordata; Craniata; Vertebrata; Euteleostomi; Lepidosauria; Squamata; Bifurcata; Unidentata; Episquamata; Toxicofera; Serpentes; Colubroidea; Elapidae; Acanthophiinae; Pseudonaja`FA5V_PSETE^FA5V_PSETE^Q:80-511,H:1151-1298^32%ID^E:3.35e-13^…	FA5V_PSETE^FA5V_PSETE^Q:14-170,H:1295-1457^39.645%ID^E:7.1e-24^RecName: Full=Venom prothrombin activator pseutarin-C non-catalytic subunit;^Eukaryota; Metazoa; Chordata; Craniata; Vertebrata; Euteleostomi; Lepidosauria; Squamata; Bifurcata; Unidentata; Episquamata; Toxicofera; Serpentes; Colubroidea; Elapidae; Acanthophiinae; Pseudonaja`FA5V_PSETE^FA5V_PSETE^Q:27-170,H:1151-1298^32%ID^E:1.82e-13^…	.	PF00754.24^F5_F8_type_C^F5/8 type C domain^38-167^E:3e-18	blue	-0.270167	-0.201028	0.385459	0.069353	-0.21785	-0.0767421	-0.196094	-0.188873	0.278251	0.423782	0.114171	0.784511	0.385173	0.762148	0.435481	0.4529
TRINITY_DN78958_c5_g4_i1	TRINITY_DN78958_c5_g4_i1	PA2B_BUNFA^PA2B_BUNFA^Q:2-193,H:53-108^45.312%ID^E:6.36e-09^RecName: Full=Basic phospholipase A2 BFPA;^Eukaryota; Metazoa; Chordata; Craniata; Vertebrata; Euteleostomi; Lepidosauria; Squamata; Bifurcata; Unidentata; Episquamata; Toxicofera; Serpentes; Colubroidea; Elapidae; Bungarinae; Bungarus	PA2B_BUNFA^PA2B_BUNFA^Q:1-64,H:53-108^45.312%ID^E:5.72e-09^RecName: Full=Basic phospholipase A2 BFPA;^Eukaryota; Metazoa; Chordata; Craniata; Vertebrata; Euteleostomi; Lepidosauria; Squamata; Bifurcata; Unidentata; Episquamata; Toxicofera; Serpentes; Colubroidea; Elapidae; Bungarinae; Bungarus	sp|D2X8K2|PA2_CONGI^sp|D2X8K2|PA2_CONGI^Q:1-28,H:26-53^64.286%ID^E:3.98e-10^.^.	PF00068.18^Phospholip_A2_1^Phospholipase A2^1-75^E:1.3e-12	blue	-0.340729	-0.187477	0.969586	0.276504	0.131803	-0.282818	-0.109009	-0.124677	0.166471	0.456309	3.35e-11	0.266689	0.602136	0.255471	0.66678	0.622072
TRINITY_DN80022_c4_g1_i2	TRINITY_DN80022_c4_g1_i2	SL9A_CROAD^SL9A_CROAD^Q:298-95,H:26-95^43.056%ID^E:1.22e-11^RecName: Full=C-type lectin 9a;^Eukaryota; Metazoa; Chordata; Craniata; Vertebrata; Euteleostomi; Lepidosauria; Squamata; Bifurcata; Unidentata; Episquamata; Toxicofera; Serpentes; Colubroidea; Viperidae; Crotalinae; Crotalus	SL9A_CROAD^SL9A_CROAD^Q:6-73,H:26-95^43.056%ID^E:1.25e-11^RecName: Full=C-type lectin 9a;^Eukaryota; Metazoa; Chordata; Craniata; Vertebrata; Euteleostomi; Lepidosauria; Squamata; Bifurcata; Unidentata; Episquamata; Toxicofera; Serpentes; Colubroidea; Viperidae; Crotalinae; Crotalus	.	PF00059.20^Lectin_C^Lectin C-type domain^27-91^E:1.7e-11	blue	-0.166181	0.00252216	0.592157	0.618959	0.0839209	-0.416411	-0.202046	0.0808551	0.509872	0.992075	0.00962049	0.00616631	0.740592	0.0856266	0.421389	0.749776
TRINITY_DN69889_c0_g1_i2	TRINITY_DN69889_c0_g1_i2	PLB_CROAD^PLB_CROAD^Q:315-31,H:78-169^44.211%ID^E:1.64e-17^RecName: Full=Phospholipase B;^Eukaryota; Metazoa; Chordata; Craniata; Vertebrata; Euteleostomi; Lepidosauria; Squamata; Bifurcata; Unidentata; Episquamata; Toxicofera; Serpentes; Colubroidea; Viperidae; Crotalinae; Crotalus	PLB_CROAD^PLB_CROAD^Q:1-95,H:78-169^44.211%ID^E:1.46e-17^RecName: Full=Phospholipase B;^Eukaryota; Metazoa; Chordata; Craniata; Vertebrata; Euteleostomi; Lepidosauria; Squamata; Bifurcata; Unidentata; Episquamata; Toxicofera; Serpentes; Colubroidea; Viperidae; Crotalinae; Crotalus	.	PF04916.12^Phospholip_B^Phospholipase B^11-95^E:8.4e-21	blue	-0.378341	-0.151036	0.382872	0.120258	0.221772	0.0853554	-0.275221	-0.192096	0.12159	0.549682	0.116829	0.634563	0.37646	0.736305	0.269006	0.445081
TRINITY_DN14304_c0_g1_i1	TRINITY_DN14304_c0_g1_i1	FA5_PSETE^FA5_PSETE^Q:41-208,H:1347-1404^32.759%ID^E:1.5e-06^RecName: Full=Coagulation factor V;^Eukaryota; Metazoa; Chordata; Craniata; Vertebrata; Euteleostomi; Lepidosauria; Squamata; Bifurcata; Unidentata; Episquamata; Toxicofera; Serpentes; Colubroidea; Elapidae; Acanthophiinae; Pseudonaja	FA5_PSETE^FA5_PSETE^Q:14-69,H:1347-1404^32.759%ID^E:1.35e-06^RecName: Full=Coagulation factor V;^Eukaryota; Metazoa; Chordata; Craniata; Vertebrata; Euteleostomi; Lepidosauria; Squamata; Bifurcata; Unidentata; Episquamata; Toxicofera; Serpentes; Colubroidea; Elapidae; Acanthophiinae; Pseudonaja	.	PF00754.24^F5_F8_type_C^F5/8 type C domain^7-69^E:8.3e-14	blue	-0.299283	-0.148765	0.566676	0.317817	0.246532	-0.169587	-0.0410634	-0.113071	0.227629	0.555769	0.0142034	0.198717	0.324039	0.501111	0.871481	0.655078
TRINITY_DN85537_c3_g1_i9	TRINITY_DN85537_c3_g1_i9	.	FA5V_OXYSU^FA5V_OXYSU^Q:1-69,H:1305-1375^45.833%ID^E:7.92e-11^RecName: Full=Venom prothrombin activator oscutarin-C non-catalytic subunit;^Eukaryota; Metazoa; Chordata; Craniata; Vertebrata; Euteleostomi; Lepidosauria; Squamata; Bifurcata; Unidentata; Episquamata; Toxicofera; Serpentes; Colubroidea; Elapidae; Acanthophiinae; Oxyuranus	.	PF00754.24^F5_F8_type_C^F5/8 type C domain^14-69^E:2.2e-09	blue	0.184126	0.0102698	0.692133	0.201315	-0.0725246	-0.589014	-0.339743	0.0167459	0.464543	0.967739	0.0014585	0.423108	0.774892	0.010111	0.16778	0.947417
TRINITY_DN83412_c0_g1_i1	TRINITY_DN83412_c0_g1_i1	NAS36_CAEBR^NAS36_CAEBR^Q:26-250,H:152-226^42.667%ID^E:9.62e-09^RecName: Full=Zinc metalloproteinase nas-36;^Eukaryota; Metazoa; Ecdysozoa; Nematoda; Chromadorea; Rhabditida; Rhabditoidea; Rhabditidae; Peloderinae; Caenorhabditis	VMPA_LOXIN^VMPA_LOXIN^Q:13-83,H:81-151^49.315%ID^E:5.14e-18^RecName: Full=Astacin-like metalloprotease toxin 1;^Eukaryota; Metazoa; Ecdysozoa; Arthropoda; Chelicerata; Arachnida; Araneae; Araneomorphae; Haplogynae; Sicariidae; Loxosceles	sp|K7Z9Q9|VMP_NEMVE^sp|K7Z9Q9|VMP_NEMVE^Q:1-83,H:73-154^30.682%ID^E:2.73e-06^.^.	PF01400.23^Astacin^Astacin (Peptidase family M12A)^10-83^E:6.4e-24	blue	-0.426409	-0.211727	0.950663	0.432174	-0.014855	-0.325369	-0.107477	0.0306351	0.0776314	0.398996	1.51e-09	0.0732788	0.953348	0.187665	0.671212	0.903952
TRINITY_DN80022_c4_g3_i1	TRINITY_DN80022_c4_g3_i1	SL3_SISCA^SL3_SISCA^Q:143-3,H:23-69^44.898%ID^E:2.81e-06^RecName: Full=Snaclec 3;^Eukaryota; Metazoa; Chordata; Craniata; Vertebrata; Euteleostomi; Lepidosauria; Squamata; Bifurcata; Unidentata; Episquamata; Toxicofera; Serpentes; Colubroidea; Viperidae; Crotalinae; Sistrurus	SL3_SISCA^SL3_SISCA^Q:40-86,H:23-69^44.898%ID^E:2.53e-06^RecName: Full=Snaclec 3;^Eukaryota; Metazoa; Chordata; Craniata; Vertebrata; Euteleostomi; Lepidosauria; Squamata; Bifurcata; Unidentata; Episquamata; Toxicofera; Serpentes; Colubroidea; Viperidae; Crotalinae; Sistrurus	.	.	blue	-0.432734	-0.222431	0.517334	0.161773	-0.237352	-0.139362	0.000374476	0.331856	0.0728655	0.375006	0.0278973	0.521317	0.34295	0.581278	0.998823	0.178506
TRINITY_DN81873_c0_g2_i2	TRINITY_DN81873_c0_g2_i2	VKT5_ANEVI^VKT5_ANEVI^Q:297-139,H:21-73^54.717%ID^E:8.35e-13^RecName: Full=U-actitoxin-Avd3h {ECO:0000303|PubMed:22683676};^Eukaryota; Metazoa; Cnidaria; Anthozoa; Hexacorallia; Actiniaria; Actiniidae; Anemonia	VKT5_ANEVI^VKT5_ANEVI^Q:35-87,H:21-73^54.717%ID^E:7.52e-13^RecName: Full=U-actitoxin-Avd3h {ECO:0000303|PubMed:22683676};^Eukaryota; Metazoa; Cnidaria; Anthozoa; Hexacorallia; Actiniaria; Actiniidae; Anemonia	sp|P0DN09|VKT5_ANEVI^sp|P0DN09|VKT5_ANEVI^Q:35-87,H:21-73^54.717%ID^E:9.11e-17^.^.	PF00014.22^Kunitz_BPTI^Kunitz/Bovine pancreatic trypsin inhibitor domain^34-85^E:1.2e-17	blue	-0.00611944	-0.218568	0.83156	0.266471	0.0690062	-0.615566	0.0137699	-0.0976029	0.980774	0.38357	1.89e-05	0.285134	0.785565	0.00653751	0.956753	0.700024
TRINITY_DN70152_c0_g1_i5	TRINITY_DN70152_c0_g1_i5	TU92_POLAB^TU92_POLAB^Q:10-156,H:25-70^46.939%ID^E:1.33e-07^RecName: Full=Turripeptide Pal9.2;^Eukaryota; Metazoa; Lophotrochozoa; Mollusca; Gastropoda; Caenogastropoda; Hypsogastropoda; Neogastropoda; Conoidea; Turridae; Polystira	TU92_POLAB^TU92_POLAB^Q:4-52,H:25-70^46.939%ID^E:1.2e-07^RecName: Full=Turripeptide Pal9.2;^Eukaryota; Metazoa; Lophotrochozoa; Mollusca; Gastropoda; Caenogastropoda; Hypsogastropoda; Neogastropoda; Conoidea; Turridae; Polystira	.	PF07648.14^Kazal_2^Kazal-type serine protease inhibitor domain^4-52^E:2.8e-09`PF00050.20^Kazal_1^Kazal-type serine protease inhibitor domain^6-52^E:1.2e-09	blue	-0.327827	-0.359382	0.842127	0.402769	-0.0295596	-0.388522	-0.0574989	-0.123174	0.184159	0.142995	1.17e-05	0.0974809	0.90731	0.11108	0.820719	0.62631
TRINITY_DN84620_c3_g2_i6	TRINITY_DN84620_c3_g2_i6	VMP_NEMVE^VMP_NEMVE^Q:222-872,H:27-248^37.826%ID^E:1.54e-34^RecName: Full=Nematocyst expressed protein 6 {ECO:0000303|PubMed:23151943};^Eukaryota; Metazoa; Cnidaria; Anthozoa; Hexacorallia; Actiniaria; Edwardsiidae; Nematostella	VMP_NEMVE^VMP_NEMVE^Q:20-236,H:27-248^37.826%ID^E:2.35e-35^RecName: Full=Nematocyst expressed protein 6 {ECO:0000303|PubMed:23151943};^Eukaryota; Metazoa; Cnidaria; Anthozoa; Hexacorallia; Actiniaria; Edwardsiidae; Nematostella	sp|K7Z9Q9|VMP_NEMVE^sp|K7Z9Q9|VMP_NEMVE^Q:20-236,H:27-248^37.826%ID^E:2.85e-39^.^.	PF01400.23^Astacin^Astacin (Peptidase family M12A)^49-237^E:3.1e-50	blue	-0.404381	-0.192518	0.854645	0.375731	0.307199	-0.239514	0.201841	0.0725998	0.0960217	0.444064	6.29e-06	0.124394	0.214967	0.33844	0.42187	0.774664
TRINITY_DN76189_c0_g1_i6	TRINITY_DN76189_c0_g1_i6	.	K1A_ANEER^K1A_ANEER^Q:1-80,H:1-83^34.483%ID^E:2.56e-06^RecName: Full=Kappa-actitoxin-Aer3a {ECO:0000303|PubMed:22683676};^Eukaryota; Metazoa; Cnidaria; Anthozoa; Hexacorallia; Actiniaria; Actiniidae; Anemonia	sp|Q0EAE5|K1A_ANEER^sp|Q0EAE5|K1A_ANEER^Q:1-80,H:1-83^34.483%ID^E:3.11e-10^.^.	PF01549.23^ShK^ShK domain-like^51-80^E:0.028	blue	-0.192258	-0.126124	0.325354	0.0726338	-0.133413	-0.0992731	0.122115	0.0513796	0.444691	0.618004	0.187687	0.774561	0.597667	0.695122	0.629301	0.83955
TRINITY_DN75317_c0_g1_i1	TRINITY_DN75317_c0_g1_i1	ACTP1_CINAN^ACTP1_CINAN^Q:319-771,H:47-180^28.302%ID^E:1.03e-07^RecName: Full=Tereporin-Ca1 {ECO:0000305};^Eukaryota; Metazoa; Lophotrochozoa; Mollusca; Gastropoda; Caenogastropoda; Hypsogastropoda; Neogastropoda; Conoidea; Terebridae; Cinguloterebra	ACTP1_CINAN^ACTP1_CINAN^Q:68-218,H:47-180^28.302%ID^E:1.29e-08^RecName: Full=Tereporin-Ca1 {ECO:0000305};^Eukaryota; Metazoa; Lophotrochozoa; Mollusca; Gastropoda; Caenogastropoda; Hypsogastropoda; Neogastropoda; Conoidea; Terebridae; Cinguloterebra	sp|Q86FQ0|ACTP1_SAGRO^sp|Q86FQ0|ACTP1_SAGRO^Q:95-153,H:119-177^28.814%ID^E:5.44e-07^.^.	PF06369.11^Anemone_cytotox^Sea anemone cytotoxic protein^94-154^E:6.2e-06	blue	-0.423726	-0.0751918	0.537827	0.312399	0.000179013	-0.331952	-0.0410554	0.675739	0.0797205	0.766826	0.0213256	0.206904	0.999438	0.178374	0.871506	0.0020834
TRINITY_DN85537_c3_g1_i7	TRINITY_DN85537_c3_g1_i7	.	FA5V_OXYSU^FA5V_OXYSU^Q:77-140,H:1305-1370^49.254%ID^E:5.99e-10^RecName: Full=Venom prothrombin activator oscutarin-C non-catalytic subunit;^Eukaryota; Metazoa; Chordata; Craniata; Vertebrata; Euteleostomi; Lepidosauria; Squamata; Bifurcata; Unidentata; Episquamata; Toxicofera; Serpentes; Colubroidea; Elapidae; Acanthophiinae; Oxyuranus	.	PF01549.23^ShK^ShK domain-like^6-11^E:7600`PF01549.23^ShK^ShK domain-like^34-70^E:0.0059`PF00754.24^F5_F8_type_C^F5/8 type C domain^89-139^E:1.2e-07	blue	0.284969	-0.190608	-0.465214	-0.329263	0.099483	0.158382	0.218338	0.0797575	0.251717	0.448682	0.0517237	0.182131	0.694507	0.530202	0.384084	0.753072
TRINITY_DN90970_c11_g1_i1	TRINITY_DN90970_c11_g1_i1	TX8E_ANEVI^TX8E_ANEVI^Q:85-336,H:1-84^50.588%ID^E:3.17e-19^RecName: Full=U-actitoxin-Avd8e {ECO:0000303|PubMed:22683676};^Eukaryota; Metazoa; Cnidaria; Anthozoa; Hexacorallia; Actiniaria; Actiniidae; Anemonia	TX8E_ANEVI^TX8E_ANEVI^Q:29-112,H:1-84^50.588%ID^E:5.94e-20^RecName: Full=U-actitoxin-Avd8e {ECO:0000303|PubMed:22683676};^Eukaryota; Metazoa; Cnidaria; Anthozoa; Hexacorallia; Actiniaria; Actiniidae; Anemonia	sp|P0DMZ7|TX8E_ANEVI^sp|P0DMZ7|TX8E_ANEVI^Q:29-112,H:1-84^50.588%ID^E:7.2e-24^.^.	PF01549.23^ShK^ShK domain-like^71-112^E:0.022	brown	-0.487835	-0.220688	-0.252219	-0.167559	0.0644064	0.940863	0.242985	-0.0595632	0.0399985	0.378856	0.312639	0.50632	0.799574	6.24e-09	0.331273	0.814386
TRINITY_DN74968_c0_g1_i1	TRINITY_DN74968_c0_g1_i1	VKT5_ANEVI^VKT5_ANEVI^Q:154-354,H:4-71^48.529%ID^E:1.24e-14^RecName: Full=U-actitoxin-Avd3h {ECO:0000303|PubMed:22683676};^Eukaryota; Metazoa; Cnidaria; Anthozoa; Hexacorallia; Actiniaria; Actiniidae; Anemonia	VKT5_ANEVI^VKT5_ANEVI^Q:5-71,H:4-71^48.529%ID^E:1.7e-15^RecName: Full=U-actitoxin-Avd3h {ECO:0000303|PubMed:22683676};^Eukaryota; Metazoa; Cnidaria; Anthozoa; Hexacorallia; Actiniaria; Actiniidae; Anemonia	sp|P0DN09|VKT5_ANEVI^sp|P0DN09|VKT5_ANEVI^Q:5-71,H:4-71^48.529%ID^E:2.07e-19^.^.	PF00014.22^Kunitz_BPTI^Kunitz/Bovine pancreatic trypsin inhibitor domain^21-72^E:1.2e-18	brown	-0.442637	-0.21112	-0.288512	-0.274374	0.152854	0.981054	0.44137	-0.20139	0.0658424	0.400381	0.245611	0.270542	0.54483	7.87e-13	0.0667111	0.422932
TRINITY_DN64641_c0_g1_i1	TRINITY_DN64641_c0_g1_i1	TX8A_ANEVI^TX8A_ANEVI^Q:313-170,H:33-79^37.5%ID^E:1.37e-06^RecName: Full=U-actitoxin-Avd8a {ECO:0000303|PubMed:22683676};^Eukaryota; Metazoa; Cnidaria; Anthozoa; Hexacorallia; Actiniaria; Actiniidae; Anemonia	TX8D_ANEVI^TX8D_ANEVI^Q:1-86,H:1-83^42.697%ID^E:1.94e-14^RecName: Full=U-actitoxin-Avd8d {ECO:0000303|PubMed:22683676};^Eukaryota; Metazoa; Cnidaria; Anthozoa; Hexacorallia; Actiniaria; Actiniidae; Anemonia	sp|P0DMZ6|TX8D_ANEVI^sp|P0DMZ6|TX8D_ANEVI^Q:1-86,H:1-83^42.697%ID^E:2.35e-18^.^.	.	brown	0.181433	0.204502	-0.508564	-0.503282	-0.121714	0.607092	0.500848	-0.227869	0.471212	0.415647	0.031149	0.0332442	0.630436	0.00754407	0.0342455	0.363135
TRINITY_DN75261_c14_g1_i1	TRINITY_DN75261_c14_g1_i1	TX8C_ANEVI^TX8C_ANEVI^Q:177-4,H:13-67^44.068%ID^E:3.9e-07^RecName: Full=U-actitoxin-Avd8c {ECO:0000303|PubMed:22683676};^Eukaryota; Metazoa; Cnidaria; Anthozoa; Hexacorallia; Actiniaria; Actiniidae; Anemonia	TX8B_ANEVI^TX8B_ANEVI^Q:2-71,H:4-70^47.887%ID^E:7.35e-12^RecName: Full=U-actitoxin-Avd8b {ECO:0000303|PubMed:22683676};^Eukaryota; Metazoa; Cnidaria; Anthozoa; Hexacorallia; Actiniaria; Actiniidae; Anemonia	sp|P0DMZ4|TX8B_ANEVI^sp|P0DMZ4|TX8B_ANEVI^Q:2-71,H:4-70^47.887%ID^E:8.91e-16^.^.	.	brown	-0.423166	-0.209157	-0.194322	-0.0962799	-0.0259964	0.781361	0.149582	-0.204963	0.0801619	0.404876	0.439722	0.703915	0.918446	0.000128752	0.553576	0.414574
TRINITY_DN25218_c0_g1_i3	TRINITY_DN25218_c0_g1_i3	.	TX8D_ANEVI^TX8D_ANEVI^Q:5-98,H:1-83^32.632%ID^E:3.22e-06^RecName: Full=U-actitoxin-Avd8d {ECO:0000303|PubMed:22683676};^Eukaryota; Metazoa; Cnidaria; Anthozoa; Hexacorallia; Actiniaria; Actiniidae; Anemonia	sp|P0DMZ6|TX8D_ANEVI^sp|P0DMZ6|TX8D_ANEVI^Q:5-98,H:1-83^32.632%ID^E:3.91e-10^.^.	.	brown	-0.0904451	0.0638244	-0.426309	-0.378152	0.129118	0.740572	0.00228176	-0.17111	0.721159	0.80135	0.0777084	0.121791	0.609618	0.00043959	0.992831	0.497218
TRINITY_DN78095_c0_g1_i2	TRINITY_DN78095_c0_g1_i2	TX8D_ANEVI^TX8D_ANEVI^Q:128-352,H:1-83^38.554%ID^E:8.68e-09^RecName: Full=U-actitoxin-Avd8d {ECO:0000303|PubMed:22683676};^Eukaryota; Metazoa; Cnidaria; Anthozoa; Hexacorallia; Actiniaria; Actiniidae; Anemonia	TX8D_ANEVI^TX8D_ANEVI^Q:1-75,H:1-83^38.554%ID^E:7.78e-10^RecName: Full=U-actitoxin-Avd8d {ECO:0000303|PubMed:22683676};^Eukaryota; Metazoa; Cnidaria; Anthozoa; Hexacorallia; Actiniaria; Actiniidae; Anemonia	sp|P0DMZ6|TX8D_ANEVI^sp|P0DMZ6|TX8D_ANEVI^Q:1-75,H:1-83^38.554%ID^E:9.43e-14^.^.	.	brown	-0.463078	-0.24266	-0.271528	-0.260719	0.26302	0.952159	0.416551	-0.175545	0.0529516	0.331939	0.275743	0.296053	0.291654	1.19e-09	0.0855102	0.485963
TRINITY_DN82575_c1_g1_i8	TRINITY_DN82575_c1_g1_i8	VKT1_HETCR^VKT1_HETCR^Q:246-19,H:6-77^47.368%ID^E:3.16e-17^RecName: Full=TauPI-stichotoxin-Hcr2b {ECO:0000305};^Eukaryota; Metazoa; Cnidaria; Anthozoa; Hexacorallia; Actiniaria; Stichodactylidae; Heteractis	VKT1_HETCR^VKT1_HETCR^Q:4-79,H:6-77^47.368%ID^E:1.07e-17^RecName: Full=TauPI-stichotoxin-Hcr2b {ECO:0000305};^Eukaryota; Metazoa; Cnidaria; Anthozoa; Hexacorallia; Actiniaria; Stichodactylidae; Heteractis	sp|B2G331|VKT1_HETCR^sp|B2G331|VKT1_HETCR^Q:4-79,H:6-77^47.368%ID^E:1.3e-21^.^.	PF00014.22^Kunitz_BPTI^Kunitz/Bovine pancreatic trypsin inhibitor domain^28-79^E:4.8e-19	brown	-0.506078	-0.223198	-0.278423	-0.207747	0.181115	0.923615	0.568826	-0.106383	0.0321219	0.37332	0.263247	0.408123	0.472002	4.58e-08	0.0137601	0.674383
TRINITY_DN78095_c0_g2_i3	TRINITY_DN78095_c0_g2_i3	TX8E_ANEVI^TX8E_ANEVI^Q:200-337,H:41-84^52.174%ID^E:8.8e-07^RecName: Full=U-actitoxin-Avd8e {ECO:0000303|PubMed:22683676};^Eukaryota; Metazoa; Cnidaria; Anthozoa; Hexacorallia; Actiniaria; Actiniidae; Anemonia	TX8E_ANEVI^TX8E_ANEVI^Q:5-85,H:8-84^37.037%ID^E:5.27e-09^RecName: Full=U-actitoxin-Avd8e {ECO:0000303|PubMed:22683676};^Eukaryota; Metazoa; Cnidaria; Anthozoa; Hexacorallia; Actiniaria; Actiniidae; Anemonia	sp|P0DMZ7|TX8E_ANEVI^sp|P0DMZ7|TX8E_ANEVI^Q:5-85,H:8-84^37.037%ID^E:6.39e-13^.^.	PF01549.23^ShK^ShK domain-like^44-85^E:0.0027	brown	-0.336487	-0.204868	-0.191465	-0.250544	0.227079	0.822725	0.000739001	-0.192262	0.172155	0.414794	0.446607	0.315971	0.364847	2.77e-05	0.997678	0.444683
TRINITY_DN85973_c0_g1_i2	TRINITY_DN85973_c0_g1_i2	LECM_CERRY^LECM_CERRY^Q:182-619,H:6-155^31.126%ID^E:4.39e-19^RecName: Full=C-type lectin;^Eukaryota; Metazoa; Chordata; Craniata; Vertebrata; Euteleostomi; Lepidosauria; Squamata; Bifurcata; Unidentata; Episquamata; Toxicofera; Serpentes; Colubroidea; Homalopsidae; Cerberus	LECM_CERRY^LECM_CERRY^Q:21-166,H:6-155^31.126%ID^E:3.1e-19^RecName: Full=C-type lectin;^Eukaryota; Metazoa; Chordata; Craniata; Vertebrata; Euteleostomi; Lepidosauria; Squamata; Bifurcata; Unidentata; Episquamata; Toxicofera; Serpentes; Colubroidea; Homalopsidae; Cerberus	.	PF00059.20^Lectin_C^Lectin C-type domain^60-167^E:3.2e-21`PF12947.6^EGF_3^EGF domain^231-266^E:8.2e-08`PF07645.14^EGF_CA^Calcium-binding EGF domain^268-301^E:1.7e-09	brown	-0.608635	-0.25883	-0.071566	0.285833	0.205255	0.660573	0.186959	0.0607353	0.00735205	0.299691	0.777796	0.250219	0.413895	0.00284407	0.457577	0.810796
TRINITY_DN25218_c0_g1_i2	TRINITY_DN25218_c0_g1_i2	.	TX8D_ANEVI^TX8D_ANEVI^Q:5-98,H:1-83^32.632%ID^E:3.22e-06^RecName: Full=U-actitoxin-Avd8d {ECO:0000303|PubMed:22683676};^Eukaryota; Metazoa; Cnidaria; Anthozoa; Hexacorallia; Actiniaria; Actiniidae; Anemonia	sp|P0DMZ6|TX8D_ANEVI^sp|P0DMZ6|TX8D_ANEVI^Q:5-98,H:1-83^32.632%ID^E:3.91e-10^.^.	.	brown	-0.0219899	0.0958923	-0.478634	-0.266709	0.347676	0.714211	0.117353	-0.329192	0.930984	0.705057	0.044493	0.284689	0.157442	0.000869461	0.642827	0.182231
TRINITY_DN63758_c0_g1_i1	TRINITY_DN63758_c0_g1_i1	PA22_OXYSC^PA22_OXYSC^Q:3-230,H:56-128^51.948%ID^E:9.45e-15^RecName: Full=Phospholipase A2 OS2;^Eukaryota; Metazoa; Chordata; Craniata; Vertebrata; Euteleostomi; Lepidosauria; Squamata; Bifurcata; Unidentata; Episquamata; Toxicofera; Serpentes; Colubroidea; Elapidae; Acanthophiinae; Oxyuranus	PA22_OXYSC^PA22_OXYSC^Q:1-76,H:56-128^51.948%ID^E:8.5e-15^RecName: Full=Phospholipase A2 OS2;^Eukaryota; Metazoa; Chordata; Craniata; Vertebrata; Euteleostomi; Lepidosauria; Squamata; Bifurcata; Unidentata; Episquamata; Toxicofera; Serpentes; Colubroidea; Elapidae; Acanthophiinae; Oxyuranus	sp|D2X8K2|PA2_CONGI^sp|D2X8K2|PA2_CONGI^Q:1-78,H:27-105^37.5%ID^E:4.41e-11^.^.	PF00068.18^Phospholip_A2_1^Phospholipase A2^1-77^E:2.4e-16	brown	-0.241869	-0.186209	-0.308841	-0.269078	-0.169546	0.787345	0.1839	0.206052	0.333566	0.459415	0.212399	0.280269	0.501217	0.000105245	0.4651	0.412043
TRINITY_DN60410_c0_g1_i1	TRINITY_DN60410_c0_g1_i1	PA2_CONGI^PA2_CONGI^Q:837-541,H:1-96^43.564%ID^E:8.05e-21^RecName: Full=Phospholipase A2 A2-actitoxin-Cgg2a {ECO:0000303|PubMed:22683676};^Eukaryota; Metazoa; Cnidaria; Anthozoa; Hexacorallia; Actiniaria; Actiniidae; Condylactis	PA2_ADAPA^PA2_ADAPA^Q:18-192,H:3-156^32.768%ID^E:2.15e-27^RecName: Full=Phospholipase A2 A2-hormotoxin-Apt1a {ECO:0000303|PubMed:22683676};^Eukaryota; Metazoa; Cnidaria; Anthozoa; Hexacorallia; Actiniaria; Nynantheae; Hormathiidae; Adamsia	sp|Q8WS88|PA2_ADAPA^sp|Q8WS88|PA2_ADAPA^Q:18-192,H:3-156^32.768%ID^E:2.61e-31^.^.	PF00068.18^Phospholip_A2_1^Phospholipase A2^71-185^E:6.2e-29	brown	-0.408262	-0.200851	-0.247607	-0.270226	0.0658619	0.979988	0.404936	-0.162068	0.0925735	0.424199	0.321865	0.278142	0.795134	1.21e-12	0.0955237	0.520548
[truncated: 96 more rows]

## Sheet: Fig4B
	transcript_id	BLASTX	BLASTP	TOXPROT	PFAM	moduleColor	MMturquoise	MMyellow	MMblue	MMbrown	MMgrey	p.MMturquoise	p.MMyellow	p.MMblue	p.MMbrown	p.MMgrey
[truncated: 133 more rows]

## Sheet: Fig6
Below diagonal: Total character differences
Above diagonal: Mean character differences (adjusted for missing data)
[truncated: 72 more rows]

## Sheet: Fig8_FigS9
Target	[SA8,uM]	[SA8,nM]	Measurement_id	RCF	RCF_mean	RCF_sd	RCF_n	RCF_sem	1/RCF	1/RCF_mean	1/RCF_sd	1/RCF_n	1/RCF_sem
[truncated: 60 more rows]
