# Supplementary material for: Genomic, functional and structural analyses elucidate evolutionary innovation within the sea anemone 8 toxin family
Source: BMC Biol. 2023 May 24;21:121. doi: 10.1186/s12915-023-01617-y (PMC10210398; doi:10.1186/s12915-023-01617-y)
Supplement: Supplementary file 8 — Additional file 8: Table S3. Direct mass spectrometric characterisation of disulfide linkages in the recombinant SA8 peptide. The main diagnostic pepsin fragments appeared as MS2 precursors with high intensity. [file 12915_2023_1617_MOESM8_ESM.txt]

Disulfide connectivity	Corresponding pepsin fragment
C1ÐC5	GYGKGRPGCYÑQCGL
C2ÐC6	DESICGGVIÑC
C4ÐC3	KNCQFÐKDEHCKA
C1ÐC5,C6ÐC2	GYGKGRPGCYÐQCGLCÐCGGVI
