# Supplementary material for: Genomic, functional and structural analyses elucidate evolutionary innovation within the sea anemone 8 toxin family
Source: BMC Biol. 2023 May 24;21:121. doi: 10.1186/s12915-023-01617-y (PMC10210398; doi:10.1186/s12915-023-01617-y)
Supplement: Supplementary file 14 — Additional file 14: File S6. Injection activity assay in Drosophila melanogaster. [file 12915_2023_1617_MOESM14_ESM.xlsx]

## Sheet: Sheet1
50 nl inject to drosophila			n dead	n dead			percent	percent
teatment per fly	dose(ug/fly)		2h	24h			2h	24h
water	0	total	8	8
		paral.	0	0		paral.	0	0
		dead	0	0		dead	0	0
water	0	total	8	8
		paral.	0	0		paral.	0	0
		dead	0	0		dead	0	0
SA8	0.5	total	8	8
		paral.	0	0		paral.	0	0
		dead	0	0		dead	0	0
SA8	0.05	total	8	8
		paral.	0	0		paral.	0	0
		dead	0	0		dead	0	0
SA8	0.005	total	8	8
		paral.	0	0		paral.	0	0
		dead	0	0		dead	0	0
SA8	0.0005	total	8	8
		paral.	0	0		paral.	0	0
		dead	0	0		dead	0	0
SA8	5e-05	total	8	8
		paral.	0	0		paral.	0	0
		dead	0	0		dead	0	0
