# Supplementary material for: Genomic, functional and structural analyses elucidate evolutionary innovation within the sea anemone 8 toxin family
Source: BMC Biol. 2023 May 24;21:121. doi: 10.1186/s12915-023-01617-y (PMC10210398; doi:10.1186/s12915-023-01617-y)
Supplement: Supplementary file 15 — Additional file 15: Table S4. Accession numbers for tissue samples of A. tenebrosa and T. stephensoni. [file 12915_2023_1617_MOESM15_ESM.txt]

BioProject	Species	Details	BioSample	SRA accession
PRJNA728752	T. stephensoni	Club-tips, rep 1	SAMN19102967	SRR14511803
PRJNA728752	T. stephensoni	Club-tips, rep 2	SAMN19102968	SRR14511802
PRJNA728752	T. stephensoni	Club-tips, rep 3	SAMN19102969	SRR14511811
PRJNA728752	T. stephensoni	Tentacle, rep 1	SAMN19102970	SRR14511810
PRJNA728752	T. stephensoni	Tentacle, rep 2	SAMN19102971	SRR14511809
PRJNA728752	T. stephensoni	Tentacle, rep 3	SAMN19102972	SRR14511808
PRJNA728752	T. stephensoni	Actinopharynx, rep 1	SAMN19102973	SRR14511807
PRJNA728752	T. stephensoni	Actinopharynx, rep 2	SAMN19102974	SRR14511806
PRJNA728752	T. stephensoni	Actinopharynx, rep 3	SAMN19102975	SRR14511805
PRJNA728752	T. stephensoni	Mesenterial filaments, rep 1	SAMN19102976	SRR14511804
PRJNA728752	T. stephensoni	Mesenterial filaments, rep 2	SAMN19102977	SRR14511801
PRJNA728752	T. stephensoni	Mesenterial filaments, rep 3	SAMN19102978	SRR14511800
PRJNA728752	T. stephensoni	Body column, rep 1	SAMN19102979	SRR14511817
PRJNA728752	T. stephensoni	Body column, rep 2	SAMN19102980	SRR14511816
PRJNA728752	T. stephensoni	Body column, rep 3	SAMN19102981	SRR14511815
PRJNA728752	T. stephensoni	Pedal disc, rep 1	SAMN19102982	SRR14511814
PRJNA728752	T. stephensoni	Pedal disc, rep 2	SAMN19102983	SRR14511813
PRJNA728752	T. stephensoni	Pedal disc, rep 3	SAMN19102984	SRR14511812
PRJNA350366	A. tenebrosa	Acrorhagi, rep 1	SAMN05938593	SRR4677507
PRJNA350366	A. tenebrosa	Acrorhagi, rep 2	SAMN05938594	SRS1768316
PRJNA350366	A. tenebrosa	Acrorhagi, rep 3	SAMN05938595	SRS1768317
PRJNA350366	A. tenebrosa	Mesenterial filaments, rep 1	SAMN05938596	SRS1768318
PRJNA350366	A. tenebrosa	Mesenterial filaments, rep 2	SAMN05938597	SRS1768312
PRJNA350366	A. tenebrosa	Mesenterial filaments, rep 3	SAMN05938598	SRS1768311
PRJNA350366	A. tenebrosa	Tentacle, rep 1	SAMN05938599	SRS1768313
PRJNA350366	A. tenebrosa	Tentacle, rep 2	SAMN05938600	SRS1768314
PRJNA350366	A. tenebrosa	Tentacle, rep 3	SAMN05938601	SRS1768319
PRJNA313244	A. tenebrosa	Whole organism, red colourmorph	SAMN04520502	SRR3193284
PRJNA313244	A. tenebrosa	Whole organism, green colourmorph	SAMN04534878	SRR3206038
PRJNA313244	A. tenebrosa	Whole organism, brown colourmorph	SAMN04534887	SRR3207346
